# Supplementary material for: A High-Density Genetic Map of an Allohexaploid Brassica Doubled Haploid Population Reveals Quantitative Trait Loci for Pollen Viability and Fertility
Source: Front Plant Sci. 2018 Aug 28;9:1161. doi: 10.3389/fpls.2018.01161 (PMC6123574; doi:10.3389/fpls.2018.01161)
Supplement: Table S1 — SNPs and Indels variation types and their distribution in the allohexaploid Brassica parents and 146 doubled haploid progenies. P1 is maternal line 7H170-1, P2 is paternal line Y54-2, H1 is the hybridization product (H16-1) between two parents while SY003 to SY192 are 146 doubled haploid progenies derived from H16-1. [file Table_1.xlsx]

## Sheet: Table S1
Table S1. SNPs and Indels variation types and their distribution in the allohexaploid Brassica parents and 146 doubled haploid progenies.
Sample name	SNP	Homozygous SNP	Heterozygous SNP	Homozygous rate (%)	Heterozygous rate (%)	SNP at CDS	Syn SNP	Non-syn SNP	Premature stop	Stop to non-stop codon	Start to non-start codon	Splice sites SNP	Indel	Insertion	Deletion
P1	250652	230027	20625	91.77	8.23	20833	12478	8355	93	29	17	58	14422	7069	7353
P2	227084	210268	16816	92.59	7.41	10262	6063	4199	54	13	6	36	6767	3515	3252
SY003	206520	193666	12854	93.78	6.22	6427	3803	2624	34	6	3	22	7945	4071	3874
SY009	205068	184716	20352	90.08	9.92	5707	3329	2378	26	7	6	23	7753	3902	3851
SY010	193148	181437	11711	93.94	6.06	4906	2935	1971	21	7	3	20	6228	3153	3075
SY011	226186	211889	14297	93.68	6.32	6224	3758	2466	30	4	3	15	6740	3385	3355
SY012	223859	210102	13757	93.85	6.15	8111	4773	3338	42	9	4	24	7747	3890	3857
SY014	214848	201561	13287	93.82	6.18	5856	3448	2408	32	9	2	12	6241	3196	3045
SY015	227258	212541	14717	93.52	6.48	7514	4493	3021	35	9	5	19	7556	3853	3703
SY016	221938	206623	15315	93.1	6.9	9771	5638	4133	45	12	5	35	10049	5039	5010
SY017	217232	203914	13318	93.87	6.13	5441	3314	2127	21	4	4	19	7042	3656	3386
SY018	227251	213078	14173	93.76	6.24	4903	2938	1965	23	1	5	12	6292	3145	3147
SY019	214587	201283	13304	93.8	6.2	1211	743	468	5	2	1	4	6381	3221	3160
SY020	233906	219677	14229	93.92	6.08	1929	1220	709	5	3	2	7	5915	2960	2955
SY021	217985	202419	15566	92.86	7.14	1492	887	605	5	1	2	5	10218	5120	5098
SY022	221237	208207	13030	94.11	5.89	1942	1201	741	10	2	3	2	6228	3175	3053
SY024	225772	210034	15738	93.03	6.97	1653	987	666	7	1	1	4	7193	3658	3535
SY025	213343	192496	20847	90.23	9.77	71	36	35	0	0	0	0	6955	3525	3430
SY033	208823	195179	13644	93.47	6.53	5144	3082	2062	26	2	5	13	6025	3046	2979
SY034	222922	208310	14612	93.45	6.55	5845	3470	2375	29	2	3	21	7042	3647	3395
SY036	239241	224124	15117	93.68	6.32	3872	2418	1454	17	5	0	12	8435	4225	4210
SY038	226935	212376	14559	93.58	6.42	2941	1817	1124	15	1	2	6	6369	3239	3130
SY040	218612	204954	13658	93.75	6.25	5218	3171	2047	32	4	3	25	6312	3201	3111
SY041	206681	194999	11682	94.35	5.65	2443	1472	971	10	0	0	8	5030	2531	2499
SY042	241459	225076	16383	93.21	6.79	741	461	280	3	0	0	3	6805	3453	3352
SY043	221358	207469	13889	93.73	6.27	1627	957	670	13	1	3	6	5551	2780	2771
SY044	221621	206175	15446	93.03	6.97	596	378	218	3	1	0	3	7283	3649	3634
SY045	234299	217761	16538	92.94	7.06	9337	5616	3721	46	13	5	31	8748	4457	4291
SY046	208060	192473	15587	92.51	7.49	2309	1360	949	16	2	2	9	3972	1962	2010
SY047	225156	206490	18666	91.71	8.29	3702	2259	1443	20	2	1	11	4986	2512	2474
SY048	237886	222277	15609	93.44	6.56	1598	945	653	12	2	4	5	6724	3414	3310
SY049	242694	226506	16188	93.33	6.67	6515	3977	2538	30	10	1	13	7261	3714	3547
SY051	213322	201520	11802	94.47	5.53	3400	2046	1354	13	3	2	10	4413	2232	2181
SY052	229164	214732	14432	93.7	6.3	5115	3073	2042	27	4	2	17	5857	2934	2923
SY053	210157	194487	15670	92.54	7.46	9739	5826	3913	36	8	6	24	8634	4377	4257
SY054	225562	212279	13283	94.11	5.89	3812	2394	1418	10	3	3	12	4371	2225	2146
SY055	215710	202222	13488	93.75	6.25	5403	3189	2214	34	4	2	21	6343	3205	3138
SY056	233604	219336	14268	93.89	6.11	4895	3032	1863	20	2	2	8	5303	2642	2661
SY057	217736	203560	14176	93.49	6.51	5340	3209	2131	26	5	2	14	5964	3002	2962
SY058	225421	212406	13015	94.23	5.77	3911	2335	1576	14	3	1	17	5173	2605	2568
SY059	208974	196080	12894	93.83	6.17	5585	3300	2285	34	6	0	22	6987	3507	3480
SY060	203852	190745	13107	93.57	6.43	4581	2684	1897	25	9	2	16	5897	3049	2848
SY061	220374	207250	13124	94.04	5.96	4034	2431	1603	19	2	1	14	5145	2578	2567
SY062	227378	211388	15990	92.97	7.03	10129	5977	4152	49	10	4	30	9634	4860	4774
SY063	238604	224839	13765	94.23	5.77	3573	2184	1389	12	4	3	8	4712	2378	2334
SY064	230002	216879	13123	94.29	5.71	3787	2338	1449	16	2	1	15	5309	2675	2634
SY065	228532	212871	15661	93.15	6.85	7286	4276	3010	33	8	4	32	7763	3978	3785
SY066	227907	213631	14276	93.74	6.26	5605	3312	2293	28	4	5	12	6808	3432	3376
SY067	236735	219984	16751	92.92	7.08	11572	6878	4694	52	13	7	41	9934	5037	4897
SY069	232857	219455	13402	94.24	5.76	3506	2185	1321	13	2	3	12	3942	1977	1965
SY071	227754	213724	14030	93.84	6.16	5697	3485	2212	31	2	4	15	6051	3014	3037
SY072	214145	202242	11903	94.44	5.56	2543	1571	972	15	1	2	6	3914	1974	1940
SY073	235553	219950	15603	93.38	6.62	6146	3591	2555	29	7	5	26	6367	3211	3156
SY074	225331	210344	14987	93.35	6.65	8211	4987	3224	33	6	4	23	7439	3692	3747
SY075	206136	192207	13929	93.24	6.76	4590	2707	1883	24	2	4	18	5682	2818	2864
SY076	206629	193462	13167	93.63	6.37	2976	1849	1127	19	3	0	9	6972	3551	3421
SY077	220546	206986	13560	93.85	6.15	4181	2483	1698	18	2	2	10	5348	2643	2705
SY078	234030	218985	15045	93.57	6.43	5145	3060	2085	29	2	2	14	6590	3360	3230
SY079	212781	199721	13060	93.86	6.14	3857	2276	1581	15	1	3	11	5584	2839	2745
SY080	219909	205551	14358	93.47	6.53	7778	4721	3057	37	9	5	24	6473	3337	3136
SY081	235311	219565	15746	93.31	6.69	6224	3754	2470	30	7	6	19	5429	2707	2722
SY082	203987	191512	12475	93.88	6.12	4144	2483	1661	19	2	4	12	5068	2566	2502
SY083	243316	217976	25340	89.59	10.41	7754	4666	3088	31	8	3	23	7925	3996	3929
SY085	229125	211099	18026	92.13	7.87	8182	4680	3502	46	10	5	29	8508	4322	4186
SY086	219862	206021	13841	93.7	6.3	4410	2681	1729	19	3	2	13	5746	2849	2897
SY087	229117	214911	14206	93.8	6.2	6466	3754	2712	38	2	3	24	7200	3660	3540
SY088	218658	204202	14456	93.39	6.61	5149	3087	2062	24	4	6	16	7059	3572	3487
SY089	208720	194614	14106	93.24	6.76	5372	3143	2229	33	7	4	23	7391	3692	3699
SY090	207592	195552	12040	94.2	5.8	4315	2540	1775	21	2	3	13	5688	2881	2807
SY091	263339	241386	21953	91.66	8.34	4761	2895	1866	23	5	4	12	5622	2922	2700
SY092	219636	206833	12803	94.17	5.83	3794	2195	1599	17	4	2	9	4906	2478	2428
SY093	218355	205334	13021	94.04	5.96	4494	2741	1753	23	2	3	11	5831	2962	2869
SY094	234315	217732	16583	92.92	7.08	6127	3581	2546	30	6	4	20	7241	3675	3566
SY095	219474	205941	13533	93.83	6.17	5176	3113	2063	25	4	4	16	5873	2938	2935
SY096	213586	193964	19622	90.81	9.19	4162	2464	1698	25	5	2	13	5798	2919	2879
SY097	236361	222029	14332	93.94	6.06	4614	2698	1916	17	1	5	13	4838	2421	2417
SY098	235176	221005	14171	93.97	6.03	2980	1755	1225	9	0	2	6	4085	2070	2015
SY099	217611	203237	14374	93.39	6.61	6517	3859	2658	36	7	3	22	6598	3294	3304
SY100	200357	186189	14168	92.93	7.07	6724	3963	2761	37	7	2	20	7856	3973	3883
SY101	208034	195231	12803	93.85	6.15	3783	2264	1519	17	1	1	17	5349	2714	2635
SY102	231967	218081	13886	94.01	5.99	4466	2677	1789	19	4	5	14	5585	2806	2779
SY103	220176	205060	15116	93.13	6.87	11166	6601	4565	49	15	4	40	10466	5274	5192
SY104	239137	224387	14750	93.83	6.17	5380	3193	2187	22	6	5	15	6671	3295	3376
SY105	230347	215604	14743	93.6	6.4	6295	3842	2453	26	6	5	12	6663	3329	3334
SY107	214396	190757	23639	88.97	11.03	7024	4048	2976	43	8	3	28	8331	4183	4148
SY108	220656	205587	15069	93.17	6.83	5623	3335	2288	26	4	3	15	7445	3731	3714
SY109	211680	197773	13907	93.43	6.57	5625	3355	2270	23	11	2	15	7274	3646	3628
SY110	224479	211503	12976	94.22	5.78	3673	2229	1444	18	0	2	14	4817	2390	2427
SY112	225610	211077	14533	93.56	6.44	4571	2833	1738	19	4	4	20	6077	3099	2978
SY113	214540	202111	12429	94.21	5.79	4134	2447	1687	29	3	6	18	6172	3065	3107
SY115	231284	215955	15329	93.37	6.63	6521	3887	2634	36	5	4	24	7159	3639	3520
SY116	232329	219310	13019	94.4	5.6	5949	3598	2351	24	6	3	18	6509	3248	3261
SY117	209372	197383	11989	94.27	5.73	2737	1642	1095	14	1	1	9	4854	2453	2401
SY118	217817	204468	13349	93.87	6.13	3562	2158	1404	18	1	0	12	5399	2674	2725
SY119	223378	207939	15439	93.09	6.91	4923	2883	2040	19	3	1	16	5420	2772	2648
SY120	224715	208482	16233	92.78	7.22	7826	4592	3234	45	9	5	29	7855	3960	3895
SY121	202642	189426	13216	93.48	6.52	4917	2947	1970	28	3	6	12	6380	3255	3125
SY122	212836	199135	13701	93.56	6.44	5104	3094	2010	20	1	6	12	5325	2724	2601
SY124	224079	209687	14392	93.58	6.42	5087	3077	2010	26	2	3	17	5603	2856	2747
SY127	225003	210742	14261	93.66	6.34	5857	3408	2449	45	2	7	26	6394	3267	3127
SY129	220262	206923	13339	93.94	6.06	4393	2648	1745	23	3	2	15	5248	2677	2571
SY130	202398	186210	16188	92	8	2486	1440	1046	16	3	3	6	5058	2494	2564
SY131	205394	193585	11809	94.25	5.75	4648	2734	1914	36	5	0	13	5305	2699	2606
SY132	220531	206195	14336	93.5	6.5	7092	4148	2944	35	10	4	23	6359	3219	3140
SY135	237170	223530	13640	94.25	5.75	4801	2853	1948	19	6	3	11	5685	2819	2866
SY136	225171	211987	13184	94.14	5.86	6384	3852	2532	31	3	2	18	6506	3334	3172
SY138	211440	199123	12317	94.17	5.83	3421	1986	1435	20	4	1	13	5374	2720	2654
SY139	213979	199433	14546	93.2	6.8	7487	4316	3171	43	6	2	26	7659	3893	3766
SY140	214477	200974	13503	93.7	6.3	6929	3976	2953	34	10	10	27	7345	3691	3654
SY141	217675	205429	12246	94.37	5.63	5472	3261	2211	29	9	4	26	5960	3010	2950
SY142	208847	196155	12692	93.92	6.08	4797	2901	1896	17	3	2	14	5221	2592	2629
SY143	205590	193470	12120	94.1	5.9	5024	2974	2050	26	5	2	20	5020	2495	2525
SY144	226776	212018	14758	93.49	6.51	4179	2535	1644	13	1	8	14	4274	2097	2177
SY146	232625	217795	14830	93.62	6.38	5449	3361	2088	35	4	1	12	5334	2681	2653
SY147	218314	204757	13557	93.79	6.21	7393	4443	2950	26	11	4	19	6939	3477	3462
SY148	222318	208671	13647	93.86	6.14	4174	2516	1658	21	5	3	15	4806	2411	2395
SY149	207442	195841	11601	94.41	5.59	3490	2129	1361	15	4	3	12	4085	2075	2010
SY154	211059	198433	12626	94.02	5.98	3607	2164	1443	20	4	2	14	4303	2147	2156
SY155	228200	211632	16568	92.74	7.26	9840	5787	4053	50	10	8	33	9465	4828	4637
SY156	218532	204313	14219	93.49	6.51	5462	3273	2189	22	7	6	17	7105	3589	3516
SY160	233478	219915	13563	94.19	5.81	4266	2692	1574	14	2	2	11	4796	2383	2413
SY162	217539	203660	13879	93.62	6.38	5086	3094	1992	24	4	1	19	7009	3564	3445
SY163	206082	192362	13720	93.34	6.66	4678	2735	1943	27	6	1	10	6608	3373	3235
SY164	201089	189052	12037	94.01	5.99	1887	1120	767	11	1	1	5	3455	1708	1747
SY165	206871	195265	11606	94.39	5.61	4182	2493	1689	19	3	2	11	5224	2637	2587
SY166	228661	213717	14944	93.46	6.54	4490	2714	1776	23	4	5	15	5934	2981	2953
SY167	209627	197008	12619	93.98	6.02	3759	2286	1473	18	0	1	8	4698	2412	2286
SY168	198960	185873	13087	93.42	6.58	4016	2295	1721	25	5	4	19	6281	3151	3130
SY169	228179	213505	14674	93.57	6.43	5187	3183	2004	33	1	1	18	7258	3589	3669
SY170	226624	212348	14276	93.7	6.3	6710	4140	2570	27	2	4	20	7638	3964	3674
SY171	222352	208166	14186	93.62	6.38	4989	2949	2040	26	5	2	14	5169	2591	2578
SY172	219051	206341	12710	94.2	5.8	5231	3268	1963	18	7	3	19	5098	2560	2538
SY173	205145	192724	12421	93.95	6.05	5803	3456	2347	30	6	3	16	6053	3116	2937
SY174	215897	202726	13171	93.9	6.1	4880	2928	1952	30	4	3	13	5038	2557	2481
SY175	224856	210595	14261	93.66	6.34	7334	4439	2895	37	7	3	18	6086	3052	3034
SY176	220799	206133	14666	93.36	6.64	5945	3526	2419	34	4	5	18	5439	2800	2639
SY177	196696	184271	12425	93.68	6.32	6095	3532	2563	32	11	2	18	6873	3378	3495
SY178	207565	195000	12565	93.95	6.05	3081	1816	1265	13	2	3	7	4625	2248	2377
SY179	215469	201874	13595	93.69	6.31	5207	3141	2066	28	4	5	14	5053	2546	2507
SY180	221092	207336	13756	93.78	6.22	5876	3537	2339	30	6	0	21	6350	3210	3140
SY181	210198	199391	10807	94.86	5.14	1659	1015	644	10	0	1	6	3016	1444	1572
SY186	212257	200535	11722	94.48	5.52	4165	2527	1638	15	3	1	17	5511	2756	2755
SY187	219569	205519	14050	93.6	6.4	7244	4436	2808	40	5	0	23	7101	3617	3484
SY188	262931	239115	23816	90.94	9.06	2846	1715	1131	9	0	1	7	3109	1543	1566
SY189	227850	213834	14016	93.85	6.15	5675	3403	2272	26	9	5	15	6179	3086	3093
SY190	231332	216182	15150	93.45	6.55	6411	3851	2560	30	3	3	20	5853	2968	2885
SY191	214157	201721	12436	94.19	5.81	6678	4102	2576	32	4	2	14	6241	3108	3133
SY192	174629	166404	8225	95.29	4.71	155	99	56	1	0	0	0	414	197	217
Average	220412	206099	14312.5	93.5161	6.4839	5021.19	3001.62	2019.58	24.56	4.46	2.99	15.83	6186.34	3121.06	3065.27

## Sheet: Table S2
Table S2. SNPs matrix for linkage map constructing and their chromosome location.
SNP markers	Location in 6x Brassica genetic map		Reference genome physical map		P1	P2	SY003	SY009	SY010	SY011	SY012	SY014	SY015	SY016	SY017	SY018	SY019	SY020	SY021	SY022	SY024	SY025	SY033	SY034	SY036	SY038	SY040	SY041	SY042	SY043	SY044	SY045	SY046	SY047	SY048	SY049	SY051	SY052	SY053	SY054	SY055	SY056	SY057	SY058	SY059	SY060	SY061	SY062	SY063
	Linkage group	cM	Reference Chr	exact location
RA03_176132_48	A1	0	A03	6124204	a	b	b	b	b	a	b	b	a	b	b	b	a	-	b	a	a	a	b	b	b	b	b	b	a	a	a	a	b	a	b	b	-	a	a	a	a	a	b	a	a	a	b	a	a
RA03_rdm_77798_18	A1	9.532	A03	5378532	a	b	b	b	b	a	b	b	a	a	b	b	a	a	b	a	a	a	b	b	b	b	b	b	a	a	a	a	b	a	b	a	b	a	a	b	a	b	b	a	a	b	b	a	b
RAnn_rdm_262248_40	A1	16.4	Ann	20843185	a	b	b	-	b	a	b	b	a	a	b	b	a	a	b	-	a	a	b	b	b	b	b	b	a	a	a	a	b	-	b	-	b	a	a	b	b	b	b	a	a	b	b	a	-
RA01_289781_65	A1	20.004	A01	13106373	a	b	b	b	b	a	b	b	a	a	b	b	a	a	b	a	a	a	b	b	b	b	b	-	a	a	a	a	b	a	b	a	b	a	a	b	b	b	b	a	a	-	b	-	-
RA01_rdm_259219_27	A1	20.835	A01	794906	a	b	b	b	b	a	b	b	a	a	b	b	a	a	b	a	a	a	b	b	b	b	b	-	a	a	a	a	b	a	b	a	-	a	a	-	b	b	b	a	a	b	b	a	b
RA05_98085_6	A1	27.642	A05	12067006	a	b	a	a	b	a	b	b	a	a	b	b	a	a	b	a	a	a	b	b	b	a	b	b	a	a	a	a	b	a	b	a	b	a	a	b	b	b	b	a	a	b	b	a	b
RAnn_rdm_277762_75	A1	39.068	Ann	119917	a	b	a	a	a	a	b	b	a	a	b	b	a	a	b	a	a	b	b	a	b	a	b	b	a	a	a	-	a	a	a	a	b	a	a	b	b	b	a	a	a	b	a	b	b
RA04_272945_81	A1	63.087	A04	9775152	a	b	b	b	-	b	a	a	a	b	b	b	a	a	b	b	a	b	a	-	b	a	b	a	b	a	a	a	a	a	a	b	a	a	b	b	b	b	a	a	a	a	a	a	b
RAnn_rdm_276581_59	A1	69.756	Ann	183154	a	b	b	b	b	b	a	a	a	b	b	b	a	a	b	b	a	b	a	a	b	a	b	a	b	a	a	b	a	-	a	b	a	a	b	b	b	b	a	a	a	a	a	a	-
RAnn_rdm_264669_58	A1	80.411	Ann	852415	a	b	b	b	b	b	a	a	a	b	b	a	a	a	b	b	-	b	a	a	b	a	b	a	b	a	a	b	a	b	b	b	a	b	b	b	b	a	a	-	a	a	a	a	a
RAnn_rdm_280756_82	A1	82.628	Ann	6256417	a	b	b	b	b	b	a	a	a	b	b	a	a	a	b	b	a	b	a	a	b	a	b	a	b	a	a	b	a	b	b	b	a	b	b	b	b	a	a	a	a	a	a	a	a
RA06_145389_35	A1	85.821	A06	15000975	a	b	b	b	b	b	a	a	a	b	b	a	a	a	b	b	b	-	-	-	b	-	b	-	b	a	-	b	a	b	b	b	a	-	b	b	b	a	a	-	a	a	-	a	-
RA02_286429_67	A1	96.338	A02	1184935	a	b	b	b	b	b	a	a	a	b	a	a	a	a	b	b	b	a	a	a	b	a	b	a	a	b	a	-	a	b	b	b	a	b	b	b	b	a	-	a	b	-	a	a	a
RA01_282266_70	A1	102.223	A01	10612279	a	b	b	b	b	b	a	a	-	b	a	a	a	a	b	b	b	a	a	a	b	a	b	a	a	b	a	a	a	b	b	b	a	b	b	b	b	a	a	a	b	a	a	a	a
RA01_172684_64	A1	110.85	A01	9503137	a	b	a	a	b	b	a	a	a	b	a	a	a	a	b	b	b	a	-	a	a	a	b	-	a	b	a	a	a	a	b	b	a	-	b	b	b	a	a	-	b	a	a	a	a
RA01_282413_32	A1	131.33	A01	6017141	a	b	a	a	b	b	a	a	b	b	b	b	-	a	a	b	-	a	a	a	a	a	b	a	a	b	a	a	a	a	b	b	a	b	b	b	a	a	a	a	b	b	a	a	a
RA01_116929_71	A1	134.927	A01	6502666	a	b	a	a	b	b	a	a	b	b	b	b	a	a	a	b	a	a	a	a	a	a	b	a	a	b	a	a	a	a	b	b	a	b	b	b	a	a	a	a	a	b	a	a	a
RA01_199639_76	A1	134.962	A01	6448098	a	b	a	a	b	b	a	a	-	b	b	b	a	a	a	b	a	a	a	a	a	a	b	-	a	b	a	a	a	a	b	b	a	b	b	b	a	a	a	a	a	b	a	a	a
RA01_282815_52	A1	141.843	A01	7248523	a	b	b	b	b	b	a	a	b	-	-	b	a	a	a	a	a	a	a	a	a	a	b	a	a	-	a	a	a	a	b	b	a	b	b	b	a	a	a	a	a	a	a	a	a
RA01_283873_82	A1	142.396	A01	7666459	a	b	b	b	b	b	a	a	b	b	b	b	a	a	a	a	a	a	a	a	a	a	b	a	a	b	a	a	a	a	b	b	a	b	b	b	a	a	a	a	a	a	a	a	a
RA01_200320_60	A1	144.181	A01	8309357	a	b	b	b	b	b	a	a	b	b	b	b	-	a	a	a	a	a	a	-	a	a	b	a	a	b	a	a	a	a	b	b	a	b	b	b	a	a	a	a	a	a	a	a	a
RA01_280930_63	A1	146.176	A01	8467133	a	b	b	b	b	b	a	a	b	b	b	b	a	a	a	a	a	a	a	a	a	a	b	-	b	a	a	a	-	a	b	b	a	b	b	b	a	a	a	a	a	a	a	a	a
RA01_282784_18	A1	150.311	A01	3900164	a	b	-	b	b	b	a	a	b	b	b	b	a	a	a	a	a	a	a	a	a	a	b	b	b	a	a	a	a	a	b	b	a	b	b	b	a	a	a	a	a	a	a	a	a
RA03_285533_18	A1	163.379	A03	27339318	a	b	a	a	b	b	b	a	b	b	b	b	b	a	a	a	a	b	a	a	a	a	b	b	b	a	a	a	a	a	b	b	a	b	a	b	a	a	a	a	-	a	a	b	a
RA01_178277_10	A1	173.029	A01	644335	a	b	a	a	b	b	b	a	b	b	b	b	b	b	a	a	a	b	a	a	a	a	b	b	b	a	a	a	a	a	b	-	a	b	a	b	a	a	a	a	a	a	a	b	a
RA01_182396_74	A1	179.29	A01	38972	a	b	a	a	b	-	b	a	b	-	b	b	b	b	a	a	a	b	a	a	a	a	b	-	a	b	a	a	a	a	b	a	a	b	a	b	a	a	a	a	a	a	a	b	a
RA02_185524_19	A2	0	A02	2800142	a	b	b	b	-	b	a	-	b	b	b	a	a	b	a	b	a	a	b	a	b	-	b	a	b	a	b	a	a	a	a	a	b	-	a	a	b	b	a	a	b	b	a	a	b
RA02_200964_74	A2	0.053	A02	2799971	a	b	b	b	-	b	a	-	b	b	-	a	a	b	a	b	a	a	-	a	b	-	b	a	b	a	b	a	a	a	a	a	b	-	a	-	b	b	a	a	b	b	a	a	b
Un_165577_65	A2	0.317	Unknown	-	a	b	b	b	-	b	a	-	b	b	b	a	a	b	a	b	a	a	-	a	b	-	b	a	b	a	b	a	a	a	-	b	-	-	a	-	b	b	a	a	b	b	a	a	b
RA02_178548_57	A2	1.863	A02	3264762	a	b	b	b	-	b	a	-	b	b	b	a	a	b	a	b	a	a	b	a	b	-	b	a	b	a	b	a	a	a	a	a	b	b	a	-	b	b	a	a	b	-	a	a	b
RA02_167383_12	A2	2.755	A02	3344791	a	b	b	b	a	b	a	-	b	b	b	a	a	b	a	b	a	-	b	a	-	a	b	a	b	a	b	a	a	a	a	a	b	b	-	-	b	b	a	a	b	b	-	a	b
RAnn_rdm_170539_23	A2	3.213	Ann	22785230	a	b	-	b	-	b	a	-	b	b	b	a	a	b	a	b	a	a	b	a	b	-	b	a	b	a	b	a	-	-	a	-	b	b	-	-	b	b	a	a	b	b	a	a	b
RA02_286477_25	A2	3.23	A02	3289955	a	b	b	b	-	b	-	-	b	b	b	a	a	b	a	b	a	a	b	a	b	-	b	a	b	a	b	a	a	a	a	a	b	b	a	b	b	b	a	a	-	b	a	-	b
RA02_275608_48	A2	3.526	A02	3465492	a	b	b	b	-	b	a	-	b	b	b	a	a	b	a	b	a	a	b	a	b	-	b	a	b	a	b	a	a	a	a	a	b	b	a	-	b	b	a	a	b	b	a	a	b
RA02_195897_77	A2	3.8	A02	3224828	a	b	b	b	-	b	a	-	b	b	b	a	a	b	a	b	a	a	b	a	b	-	b	a	b	a	b	a	a	a	a	a	b	b	a	-	b	b	a	a	b	b	a	a	b
RA02_173213_80	A2	4.898	A02	4543190	a	b	b	b	-	b	a	-	b	-	b	a	a	b	a	b	a	-	b	a	b	a	b	a	a	a	b	-	a	a	a	a	b	b	a	-	b	b	-	a	b	b	a	a	b
RA02_rdm_186087_61	A2	5.44	A02	204154	a	b	b	b	-	b	a	-	b	b	b	a	a	b	a	b	a	a	b	a	b	a	b	a	a	a	b	a	-	a	-	a	b	b	a	-	b	b	-	a	b	b	a	a	b
RAnn_rdm_180956_73	A2	5.45	Ann	39657373	a	b	b	b	-	b	a	-	b	b	b	a	a	b	a	b	a	a	b	a	b	a	-	a	-	a	b	a	a	-	a	a	b	b	a	-	b	b	-	a	b	b	a	a	b
RA02_286320_63	A2	5.454	A02	4192591	a	b	b	b	-	b	a	-	b	b	b	a	a	b	a	b	a	a	b	a	b	a	b	-	a	a	b	a	a	a	-	a	b	b	a	-	b	b	-	a	b	b	a	a	b
RA02_200817_12	A2	5.572	A02	3828950	a	b	b	b	-	b	a	-	b	b	b	a	a	b	a	-	a	a	b	a	b	a	b	a	a	a	b	a	a	a	a	a	b	-	a	-	b	b	-	a	b	b	a	a	b
RA02_rdm_181449_27	A2	5.583	A02	230756	a	b	b	b	-	b	a	-	-	b	b	a	a	b	a	b	-	a	b	a	b	a	b	a	a	a	b	a	a	a	a	a	b	b	a	-	b	b	-	a	b	b	-	a	b
RA02_273528_11	A2	5.743	A02	3894489	a	b	b	b	-	b	a	-	b	b	b	a	-	b	a	b	a	a	b	a	b	a	b	a	a	a	b	a	a	a	a	a	b	b	a	-	b	b	-	a	b	b	a	a	b
RA02_201356_27	A2	5.745	A02	4290548	a	b	b	b	-	-	a	-	b	b	-	a	a	b	-	b	a	a	b	a	b	a	b	a	a	a	-	a	a	a	a	a	b	b	a	-	b	b	-	a	b	b	a	a	b
RA02_189569_33	A2	6.353	A02	4449913	a	b	b	b	-	b	a	-	b	b	b	a	a	b	a	b	a	a	b	a	b	a	b	a	a	a	b	-	a	a	a	a	b	b	a	-	b	b	-	a	b	b	a	a	b
RA02_286492_54	A2	6.497	A02	4455198	a	b	b	b	-	b	a	-	b	b	b	a	a	b	a	b	a	a	b	a	b	a	b	a	a	a	b	a	a	a	a	a	b	b	a	-	b	b	-	a	b	b	a	a	b
RA02_189212_26	A2	7.016	A02	4728902	a	b	b	b	-	b	a	-	b	b	b	a	a	b	a	b	a	a	b	a	b	a	b	a	a	a	b	a	a	a	a	a	b	b	a	b	b	b	-	a	b	b	a	a	b
RA02_264708_71	A2	7.232	A02	4613438	a	b	b	b	-	b	a	-	-	b	b	a	a	b	a	b	a	-	b	a	b	-	b	a	a	a	b	a	a	a	a	a	b	b	a	-	b	b	-	a	b	b	a	a	b
RA02_179012_23	A2	7.448	A02	4796676	a	b	b	b	-	b	a	-	b	b	b	a	a	b	a	b	a	a	-	a	b	a	b	a	a	a	b	a	a	a	a	a	b	b	a	b	b	b	-	a	b	-	a	a	b
RA02_174171_82	A2	7.972	A02	4860273	a	b	b	b	-	b	a	-	b	b	b	a	a	b	a	b	a	a	b	a	b	a	b	-	a	a	b	a	a	a	a	-	b	b	a	b	b	b	-	-	-	b	a	a	b
RA02_271727_15	A2	8.127	A02	4881127	a	b	b	b	-	b	a	-	b	b	b	a	a	b	a	b	a	a	b	a	b	a	b	a	a	a	b	a	a	a	a	a	b	b	a	-	b	b	-	a	b	b	a	-	b
RA02_186929_23	A2	8.388	A02	5289340	a	b	b	b	-	b	a	-	b	b	b	a	a	b	a	b	a	a	b	a	b	a	b	a	a	-	-	a	a	a	-	a	b	b	a	b	b	b	-	a	b	b	a	a	b
RA02_270263_13	A2	8.651	A02	4928130	a	b	b	b	-	b	a	-	b	b	b	a	a	b	a	b	a	a	-	a	b	a	b	a	a	a	-	a	a	a	a	a	b	b	a	b	b	b	-	a	-	b	a	a	b
RA02_270184_35	A2	8.815	A02	5289476	a	b	b	b	-	b	a	-	b	b	b	a	a	b	a	-	a	a	b	a	b	a	b	a	a	a	-	a	a	a	a	a	b	b	a	b	b	b	-	a	b	b	a	a	b
RA02_283268_75	A2	9.004	A02	5287004	a	b	b	b	-	b	a	-	b	b	b	a	a	b	a	b	a	a	b	a	b	a	b	a	a	a	-	a	a	a	a	a	b	b	a	b	b	b	-	a	b	b	-	a	b
RA02_200368_42	A2	9.03	A02	5042675	a	b	b	b	-	b	a	-	b	b	b	a	a	b	a	b	a	a	b	a	b	a	b	a	a	a	b	a	a	a	a	a	b	b	a	b	b	b	-	a	b	b	a	a	b
RA02_167381_32	A2	9.573	A02	5718434	a	b	b	b	b	b	a	-	b	b	b	a	a	b	a	b	a	a	b	a	b	a	b	a	a	a	b	a	a	a	a	a	b	b	-	b	b	b	-	-	b	b	a	a	b
RA02_195982_26	A2	9.615	A02	5622852	a	b	b	b	-	b	a	-	b	b	b	a	a	b	a	b	a	a	b	a	b	a	b	a	a	a	-	a	-	a	a	a	b	b	a	b	b	b	-	a	b	b	-	a	b
RA02_286520_71	A2	9.618	A02	5513206	a	b	b	b	-	-	a	-	b	b	-	a	a	b	a	b	a	a	b	a	b	a	b	a	a	a	-	a	a	a	a	a	b	b	a	b	b	b	-	a	b	b	a	a	b
RA02_201238_82	A2	9.645	A02	5720462	a	b	b	b	-	b	a	-	b	b	b	-	a	b	a	b	a	a	b	a	b	a	b	a	a	a	-	a	a	a	a	a	b	b	a	b	b	b	-	a	b	b	a	a	b
Un_181851_31	A2	9.648	Unknown	-	a	b	b	b	-	b	a	-	b	b	b	a	a	b	a	b	a	a	b	a	b	a	b	a	a	a	-	a	a	a	a	a	b	b	a	b	b	b	-	a	b	b	a	a	b
RA02_269777_48	A2	9.73	A02	5677045	a	b	b	-	-	b	a	-	b	b	b	a	a	b	a	-	a	a	-	a	b	a	b	-	a	a	-	a	a	a	a	a	b	b	a	b	b	b	-	a	b	b	a	a	b
RA02_256507_32	A2	9.967	A02	5891881	a	b	b	b	a	b	a	-	b	b	b	a	a	b	a	-	a	a	-	a	b	a	b	a	a	a	-	a	a	a	a	a	b	b	a	b	-	b	-	a	b	b	a	a	b
RA02_201462_52	A2	10.146	A02	5621427	a	b	b	b	-	-	a	-	-	b	-	a	a	b	a	b	a	a	b	a	b	a	b	a	a	a	-	a	a	a	a	a	b	b	a	b	b	b	-	a	b	b	a	a	b
RA02_266231_29	A2	10.581	A02	5957411	a	b	b	b	-	b	a	-	-	b	b	a	a	b	a	-	a	a	b	a	b	a	b	a	a	a	-	a	a	a	a	a	b	b	a	b	b	b	b	a	b	b	a	a	b
RA02_286650_25	A2	10.608	A02	5911453	a	b	b	b	-	b	a	-	b	b	b	-	a	b	a	b	a	a	b	a	b	a	b	a	a	a	-	a	a	a	a	a	b	b	a	b	b	b	-	a	b	b	a	a	b
RA02_249053_42	A2	11.351	A02	5952729	a	b	b	b	a	-	a	a	b	b	b	a	a	b	a	b	a	a	-	-	b	a	-	a	a	a	-	a	a	a	a	a	-	b	a	-	b	b	a	a	b	b	a	a	b
RA02_280573_28	A2	13.827	A02	6124724	a	b	b	b	-	b	a	-	b	b	b	a	a	b	a	b	a	a	a	a	b	a	-	a	a	a	-	a	a	a	a	a	b	b	a	b	b	b	-	a	a	b	a	a	b
RA02_201988_72	A2	15.043	A02	6229068	a	b	b	b	-	b	a	-	b	b	b	a	a	b	a	b	a	a	a	a	b	a	-	a	a	a	-	a	a	a	a	a	b	b	a	b	b	b	-	a	a	b	a	a	b
RA02_265125_64	A2	16.476	A02	6271014	a	b	b	b	-	b	a	-	b	b	b	a	a	-	a	b	a	a	a	a	-	a	-	a	a	a	-	a	a	a	a	a	b	b	a	b	b	b	-	a	a	b	a	a	b
RAnn_rdm_196645_44	A2	16.739	Ann	38055572	a	b	b	b	-	b	a	-	b	b	b	a	a	b	a	b	a	a	a	a	b	a	-	a	a	a	-	a	a	a	a	a	b	b	a	b	b	b	-	a	a	b	-	a	b
RA02_rdm_169324_69	A2	16.853	A02	332623	a	b	b	b	-	b	a	-	b	b	b	a	a	b	a	b	a	a	a	a	b	a	-	a	a	a	-	a	-	a	a	a	b	b	a	-	b	b	a	a	a	b	a	a	b
Un_254981_26	A2	17.133	Unknown	-	a	b	-	b	a	b	-	b	b	b	b	a	a	b	a	b	-	a	-	a	-	a	-	a	a	a	-	a	-	a	a	a	b	b	a	b	b	b	-	a	a	b	b	a	b
RA02_171354_23	A2	17.425	A02	7297794	a	b	b	b	b	b	-	-	b	b	b	a	a	b	a	b	-	a	a	a	b	a	b	-	a	a	-	a	a	-	-	a	b	b	a	b	b	b	b	a	a	b	a	a	b
RA02_159905_24	A2	17.501	A02	6976899	a	b	b	b	b	-	a	-	b	b	b	a	a	b	a	-	a	-	a	a	b	a	-	a	a	a	-	a	a	a	a	a	b	-	a	b	b	b	b	a	a	b	-	a	b
RA02_201379_56	A2	17.508	A02	6730623	a	b	b	b	-	b	a	-	b	b	b	a	a	b	a	b	a	a	-	a	b	a	-	a	a	a	-	a	a	a	a	a	b	b	a	b	b	b	-	a	a	b	a	a	b
Un_286568_35	A2	17.517	Unknown	-	a	b	b	b	-	b	a	-	b	b	b	a	a	b	a	b	a	a	a	a	b	a	-	a	a	a	-	a	a	a	a	a	b	b	a	b	b	b	-	a	a	b	a	a	b
RA02_270297_41	A2	17.712	A02	6915571	a	b	b	b	-	b	a	-	b	b	b	a	a	b	a	b	a	a	a	a	b	a	-	a	a	a	-	a	a	a	a	a	b	b	a	-	b	b	-	a	a	b	a	a	b
Un_197628_54	A2	17.863	Unknown	-	a	b	b	b	-	b	a	-	b	b	b	a	a	b	a	b	a	a	a	a	b	a	-	a	a	a	-	a	a	a	a	a	b	b	a	b	-	b	-	a	a	b	a	a	b
RA02_273178_63	A2	17.925	A02	7091583	a	b	b	b	-	b	a	-	b	b	b	a	a	b	a	b	a	a	a	a	b	a	-	a	a	a	-	a	a	a	a	a	b	b	a	b	b	b	-	a	a	b	a	a	b
RA02_rdm_188606_6	A2	17.968	A02	327560	a	b	b	b	-	-	a	-	b	b	b	a	a	b	a	b	a	a	a	a	b	a	-	a	a	a	-	a	a	a	a	a	b	b	a	-	b	b	-	a	a	-	a	a	b
RA02_173539_19	A2	18.053	A02	7086107	a	b	b	b	a	b	a	-	b	b	b	a	a	b	a	b	a	a	a	a	b	a	a	a	a	a	-	a	-	a	a	a	b	b	a	b	b	b	b	a	a	b	a	a	b
RA02_172987_60	A2	18.27	A02	7086045	a	b	b	b	-	b	a	-	b	b	b	a	a	b	a	b	a	a	a	a	b	a	b	a	a	-	-	a	a	a	a	a	b	b	a	b	b	b	-	a	a	b	a	a	b
RA02_286701_73	A2	19.727	A02	7608605	a	b	b	b	-	b	a	-	-	b	a	a	a	b	a	b	a	a	a	a	b	a	-	a	a	a	-	-	a	a	a	a	b	b	a	b	b	b	-	a	a	b	a	a	b
RA02_187923_75	A2	19.82	A02	7789991	a	b	b	b	-	b	a	-	b	b	a	a	a	b	a	b	a	a	a	a	b	a	-	a	a	a	-	a	a	a	a	a	b	b	a	-	b	b	-	a	a	b	a	a	b
RA02_270089_45	A2	19.925	A02	7696585	a	b	b	b	-	b	a	-	b	b	a	a	a	b	a	b	a	a	a	a	b	a	-	a	a	a	-	a	-	a	a	a	b	b	a	b	b	-	-	a	a	b	-	a	b
RA02_201121_64	A2	19.95	A02	7662291	a	b	b	b	-	b	a	-	b	b	a	a	a	b	a	b	a	a	a	a	b	a	-	a	a	a	-	a	a	a	a	a	b	b	a	b	b	b	-	a	a	b	a	a	b
RA02_274398_33	A2	20.01	A02	7697344	a	b	b	b	-	b	a	-	b	b	a	a	a	b	a	b	a	-	a	a	b	a	-	a	a	a	-	a	a	a	a	a	b	b	a	b	b	b	-	a	a	b	a	a	b
RA02_280899_80	A2	20.184	A02	7600821	a	b	b	b	-	b	a	-	b	b	a	a	a	b	a	b	a	a	a	a	b	a	-	a	a	a	-	a	a	a	a	a	b	b	a	b	b	b	-	a	a	b	a	a	b
Un_201541_68	A2	20.226	Unknown	-	a	b	b	b	-	b	a	-	b	b	a	a	a	b	a	b	a	a	a	a	b	a	-	-	a	a	-	a	a	a	a	a	b	b	a	b	b	b	-	a	a	b	-	a	b
RA02_286791_80	A2	20.366	A02	7801650	a	b	b	b	-	b	a	-	b	b	a	a	a	b	a	b	a	a	a	a	b	a	-	a	a	-	-	a	a	a	a	a	b	b	a	b	b	b	-	a	-	b	a	a	b
RA02_286758_10	A2	21.072	A02	8167570	a	b	b	b	-	b	a	-	b	b	a	a	a	b	a	b	a	a	a	a	b	a	-	a	a	a	-	a	a	a	a	a	b	b	a	b	b	b	-	a	a	b	a	a	b
RA02_275394_65	A2	21.355	A02	8167723	a	b	b	b	-	b	a	-	b	b	a	a	a	b	a	b	a	a	a	a	b	a	-	a	a	a	-	a	a	a	a	a	b	b	a	b	b	b	-	a	a	b	a	a	b
RA02_270385_6	A2	21.601	A02	8149512	a	b	b	b	-	b	a	-	b	b	a	a	a	b	a	b	a	a	a	a	b	a	-	a	a	a	-	a	a	-	-	a	b	b	a	b	b	b	-	a	a	b	a	a	b
RA02_rdm_220502_25	A2	22.66	A02	495790	a	b	b	b	a	-	a	-	b	b	a	a	a	-	a	-	a	a	a	-	b	a	a	-	a	a	a	a	a	a	a	a	b	b	a	b	b	b	-	a	a	b	a	a	b
RA02_201934_12	A2	24.294	A02	8749867	a	b	b	b	-	b	a	-	b	b	a	a	a	b	a	b	-	a	a	a	b	a	-	a	a	a	-	a	a	a	a	a	b	b	a	b	b	b	-	a	a	b	a	a	b
RA02_201511_13	A2	24.702	A02	8675892	a	b	b	b	-	b	a	-	b	b	a	a	a	b	a	b	a	a	a	a	b	a	-	a	a	a	-	a	a	a	a	a	b	b	-	b	b	b	-	a	a	b	a	a	b
RA02_196415_39	A2	27.479	A02	9169218	a	b	b	b	-	b	a	-	b	b	a	a	a	b	a	b	a	a	a	a	b	a	-	b	a	-	-	a	a	a	a	a	b	b	a	-	b	b	-	a	a	b	a	a	b
RA02_286387_20	A2	27.578	A02	8955151	a	b	b	b	-	b	a	-	b	b	a	a	a	b	a	b	a	a	a	a	b	a	-	b	a	a	-	a	a	a	a	a	b	b	a	b	b	b	-	a	a	b	a	-	b
RA02_201659_39	A2	27.837	A02	9256706	a	b	b	b	-	b	a	-	b	b	a	a	a	b	a	b	-	a	a	-	b	a	-	b	a	a	-	a	a	-	a	a	b	b	a	b	b	b	-	a	a	b	a	a	b
RA02_282917_44	A2	27.963	A02	9228655	a	b	b	b	-	b	a	-	b	b	a	a	a	b	a	b	a	a	a	a	b	a	-	b	a	a	-	a	a	a	a	a	b	b	a	b	b	b	-	a	a	b	a	a	-
RA02_286639_48	A2	28.16	A02	9134013	a	b	b	b	-	b	a	-	b	b	a	a	-	b	a	b	a	a	a	a	b	a	-	b	a	a	-	a	a	a	a	a	b	b	a	b	b	b	-	a	a	b	a	a	b
RA02_rdm_201546_10	A2	28.338	A02	381714	a	b	b	b	-	b	a	-	b	b	a	a	a	b	a	b	a	a	a	a	b	a	-	b	a	a	-	a	a	a	a	a	b	b	a	b	b	b	-	a	a	b	a	a	b
RA02_181944_71	A2	28.47	A02	9229657	a	b	b	b	-	b	a	b	b	b	a	a	-	b	a	b	a	a	a	a	b	a	-	b	a	a	-	a	a	a	a	a	b	b	a	b	b	b	-	a	a	b	a	a	b
RA02_286762_24	A2	28.951	A02	9408448	a	b	b	b	-	b	a	-	b	b	a	a	a	b	a	b	a	a	a	a	b	a	-	b	a	a	-	a	a	a	a	a	b	b	a	b	a	b	-	a	a	b	a	a	b
RA02_280048_50	A2	29.351	A02	9391835	a	b	b	b	-	b	a	-	b	b	a	a	a	b	a	-	a	a	a	a	b	a	-	b	a	a	-	a	a	a	a	a	b	b	a	-	a	b	-	a	a	b	a	a	b
RA02_178137_21	A2	30.509	A02	9454109	a	b	b	b	-	b	a	a	b	b	a	a	a	b	a	b	a	a	a	a	b	a	-	b	a	a	-	a	a	a	-	a	b	b	a	b	a	b	-	a	a	b	a	-	b
RAnn_rdm_286671_35	A2	30.637	Ann	43055076	a	b	b	b	-	b	a	-	b	b	a	a	a	b	a	b	a	a	a	a	b	a	-	b	a	a	-	a	a	a	a	a	b	b	a	b	a	b	-	a	a	-	-	a	b
RA02_173281_66	A2	30.716	A02	9503805	a	b	b	-	-	b	a	b	b	b	a	a	a	b	a	b	a	a	a	a	b	a	-	-	a	a	-	a	-	a	a	a	b	b	-	b	a	b	-	a	a	b	a	a	-
RA02_199847_60	A2	31.127	A02	9860534	a	b	b	b	-	b	a	-	b	b	a	a	a	b	a	b	a	a	a	a	b	a	-	b	a	a	-	a	a	a	b	a	b	b	a	-	a	b	-	a	a	b	a	a	b
RA02_190489_43	A2	31.192	A02	9853803	a	b	b	b	-	b	a	-	b	b	a	a	a	-	a	b	a	a	a	a	b	a	-	-	a	a	-	a	a	a	b	a	b	b	a	-	a	b	-	a	a	b	a	a	b
RA02_201830_12	A2	32.154	A02	9842269	a	b	b	b	-	b	a	-	b	b	a	a	a	b	a	b	a	a	a	a	b	a	-	b	a	a	-	a	a	a	b	a	b	b	a	-	a	b	-	a	a	b	a	a	b
RA02_166767_45	A2	34.703	A02	10031150	a	b	b	b	a	b	a	-	b	b	a	a	a	b	a	b	a	a	a	a	b	a	-	b	a	a	-	a	a	a	b	a	b	b	a	-	a	a	a	a	a	b	-	a	a
RA02_177233_15	A2	36.598	A02	10477029	a	b	b	b	-	b	a	-	b	b	a	a	a	b	a	b	-	a	a	a	b	a	-	b	a	a	-	a	a	a	b	a	b	b	a	b	a	a	-	a	-	b	a	a	a
RA02_178200_22	A2	36.886	A02	10477153	a	b	b	b	-	b	a	-	b	b	a	a	a	b	a	b	-	a	a	a	b	a	-	b	-	a	-	a	a	a	b	a	b	b	-	-	a	a	-	a	a	b	a	a	a
RA02_201283_74	A2	37.092	A02	10404897	a	b	b	b	-	b	a	-	b	b	a	-	a	b	a	b	a	a	a	a	b	a	-	b	a	a	-	a	a	a	b	a	b	b	a	-	a	a	-	a	a	-	a	a	a
RA02_rdm_172732_56	A2	37.294	A02	638245	a	b	b	b	-	b	a	-	b	b	a	a	a	b	a	b	a	a	a	a	b	-	-	b	a	-	-	a	a	a	b	a	b	b	a	a	a	a	a	a	a	b	a	a	a
RA02_286880_14	A2	38.377	A02	10743185	a	b	b	b	-	b	a	-	b	b	a	a	b	b	a	b	a	a	a	-	b	a	-	b	a	a	-	a	a	a	b	a	b	b	a	-	a	a	-	a	a	b	a	a	a
Un_199992_20	A2	38.742	Unknown	-	a	b	b	b	-	b	a	-	b	b	a	a	b	b	a	b	a	a	a	a	b	a	-	b	a	a	-	a	a	a	b	a	b	b	a	-	a	a	-	a	a	b	a	a	a
RA02_197272_15	A2	38.755	A02	10620954	a	b	b	b	-	-	a	-	b	b	a	a	b	b	a	b	a	a	a	a	b	a	-	b	a	a	-	a	a	a	b	a	b	b	a	b	a	a	-	a	a	b	a	a	a
RAnn_rdm_201491_9	A2	38.945	Ann	41143356	a	b	b	b	-	b	a	-	b	b	a	-	b	b	a	b	a	a	a	a	b	a	-	b	a	a	-	-	a	a	b	a	b	b	a	-	a	a	-	a	a	b	a	a	a
RA02_192922_65	A2	38.953	A02	10766708	a	b	b	b	-	b	a	-	b	b	a	a	b	b	a	b	a	-	a	a	b	a	-	b	a	a	-	a	a	a	b	a	b	b	a	-	a	a	-	a	a	b	a	a	a
RA02_185196_80	A2	39.518	A02	11221821	a	b	b	b	-	b	a	-	b	b	a	a	b	b	a	b	a	a	a	a	-	a	-	b	a	a	-	a	a	a	b	a	b	b	a	b	a	a	-	a	a	b	a	a	a
RA02_258490_11	A2	39.53	A02	11257301	a	b	b	b	-	b	a	b	b	b	a	a	b	b	a	b	a	a	-	a	b	a	a	-	a	a	-	a	a	a	b	a	b	b	a	b	a	a	-	a	a	-	a	a	a
RA02_201887_15	A2	39.536	A02	11237050	a	b	b	b	-	b	a	-	b	b	a	a	b	b	a	b	a	a	a	a	b	a	-	b	a	a	-	a	a	a	b	a	b	b	a	-	a	a	-	a	a	b	a	-	a
RA02_286231_55	A2	39.848	A02	11473315	a	b	b	b	-	b	a	-	b	b	a	a	b	-	a	b	a	a	a	a	b	a	-	b	a	a	-	a	a	a	b	a	b	b	a	-	a	a	-	a	a	b	a	a	a
RA02_192367_18	A2	40.132	A02	11692060	a	b	b	b	-	b	a	-	b	b	a	a	b	b	a	b	a	a	a	a	b	a	-	b	a	a	-	a	a	a	-	a	b	b	a	-	a	a	-	a	a	b	a	a	a
RA02_rdm_135193_64	A2	43.007	A02	740491	a	b	b	b	-	b	a	-	b	b	a	a	b	-	a	b	a	a	a	a	b	a	-	b	a	a	-	a	a	a	b	a	b	b	a	-	a	a	-	a	a	b	a	a	a
RA02_rdm_286716_18	A2	43.026	A02	734356	a	b	b	b	-	-	a	-	b	b	a	a	b	a	a	b	a	a	a	a	b	a	-	b	a	a	-	a	a	a	b	a	b	b	a	-	a	a	-	a	a	b	a	a	a
RA02_270703_34	A2	43.294	A02	11880814	a	b	b	b	-	b	a	-	b	b	a	a	b	a	a	b	a	a	a	a	-	a	-	b	a	a	-	a	a	a	b	a	b	b	a	-	a	a	-	a	a	b	a	a	a
RAnn_rdm_200913_38	A2	43.394	Ann	40952685	a	b	b	b	-	b	a	-	b	b	a	a	b	a	a	b	a	a	a	a	b	a	-	b	a	a	-	a	a	a	-	a	b	b	a	-	a	a	-	a	a	b	a	a	a
RA02_276121_53	A2	45.695	A02	11985741	a	b	b	b	-	b	a	-	b	b	a	a	b	a	a	b	a	a	a	b	b	a	-	b	a	a	-	a	b	a	b	a	b	b	a	b	a	a	-	a	a	b	b	a	a
RA02_286760_37	A2	46.229	A02	11976416	a	b	b	b	-	b	a	-	b	b	-	a	b	a	a	-	a	a	a	b	b	a	-	b	a	a	-	a	b	a	b	a	b	b	a	-	a	a	-	a	a	b	b	a	a
RA02_rdm_282479_40	A2	46.496	A02	799353	a	b	b	b	b	b	a	-	b	b	a	a	b	a	a	b	a	a	a	b	b	a	-	b	a	a	-	a	b	a	b	a	b	b	a	b	a	a	-	a	a	-	b	a	a
RA02_rdm_283081_73	A2	46.591	A02	791078	a	b	b	b	-	b	a	-	b	b	a	a	b	a	a	b	a	a	a	b	b	a	-	b	a	a	-	a	b	a	b	a	b	b	a	-	a	a	-	a	a	-	b	a	a
RA02_271449_58	A2	46.621	A02	12006533	a	b	b	b	-	b	a	-	b	b	a	a	b	a	a	-	a	a	a	b	b	a	a	b	a	a	-	a	b	a	b	a	b	b	a	-	a	a	-	a	a	b	b	a	a
RA02_189214_12	A2	48.065	A02	12270024	a	b	b	b	-	b	a	-	b	b	a	a	b	a	a	b	a	a	a	b	b	a	-	b	a	a	-	a	b	a	b	a	b	b	a	-	a	a	-	a	a	-	b	a	a
RA02_169885_38	A2	48.375	A02	12183142	a	b	b	b	-	b	a	-	b	b	a	a	b	a	a	b	a	a	a	b	-	a	a	-	a	a	-	a	b	a	b	a	b	b	a	-	a	a	b	a	a	-	b	a	a
RA02_201492_7	A2	49.961	A02	12383672	a	b	b	b	-	b	a	-	b	b	a	a	b	a	a	b	a	a	a	b	b	a	-	b	b	a	-	a	b	a	b	a	b	b	a	-	a	a	-	a	a	-	b	a	a
RA02_rdm_185506_63	A2	53.311	A02	934431	a	b	b	b	-	b	a	-	b	b	a	a	b	a	a	b	a	a	a	b	b	a	a	b	-	a	-	a	b	a	b	a	b	b	a	-	a	a	-	a	a	-	b	a	a
RA02_rdm_286182_44	A2	53.439	A02	943266	a	b	b	b	-	b	a	-	b	b	a	a	b	a	a	b	a	a	a	b	b	-	a	b	b	a	-	a	b	a	b	a	b	b	-	-	a	a	-	a	a	-	b	a	a
RA02_rdm_201260_21	A2	53.553	A02	883258	a	b	b	b	-	b	a	-	b	b	a	a	b	a	a	b	a	a	a	b	b	a	a	b	b	a	-	a	b	a	b	a	b	b	a	-	a	a	-	a	a	-	b	a	-
RA02_rdm_196019_43	A2	53.661	A02	884526	a	b	b	b	-	b	a	-	b	b	a	a	b	a	a	b	a	a	a	b	-	a	a	b	b	a	-	a	b	a	b	a	b	b	a	a	a	a	-	a	a	-	b	a	a
RA02_rdm_201410_73	A2	53.686	A02	862259	a	b	b	b	-	b	a	-	b	b	a	a	b	a	a	b	a	a	a	b	b	-	a	b	b	a	-	a	b	a	b	a	b	b	a	-	a	a	-	a	a	-	b	a	a
RA02_192243_51	A2	54.192	A02	13011667	a	b	b	b	-	b	a	-	b	b	a	a	b	a	a	b	a	a	a	b	b	a	-	b	b	a	-	a	b	a	b	a	b	b	a	b	a	a	-	a	a	-	b	a	a
RA02_199858_62	A2	54.689	A02	12964425	a	b	b	b	-	b	a	-	b	b	a	a	b	a	a	b	a	a	a	b	b	a	-	b	b	a	-	a	b	a	b	a	b	b	a	-	a	a	-	a	a	-	b	a	a
RA02_173259_31	A2	57.414	A02	13439766	a	b	b	-	-	b	a	-	b	b	a	a	b	a	a	b	a	b	a	-	b	a	-	-	b	a	b	a	b	a	b	a	b	b	a	a	a	a	-	a	a	-	b	a	a
RA02_192314_17	A2	57.797	A02	13439640	a	b	b	b	-	b	a	-	b	b	a	a	-	a	a	b	a	b	a	b	b	a	-	b	b	a	-	a	b	a	b	a	b	b	a	a	a	a	-	a	a	-	b	a	a
RA02_279516_62	A2	58.715	A02	13733651	a	b	b	b	-	b	a	-	b	b	a	-	b	a	a	b	a	b	-	b	b	a	-	b	b	a	-	a	b	a	b	a	b	b	a	a	a	a	-	a	-	-	b	-	a
RA02_268574_64	A2	58.768	A02	13750346	a	b	b	b	-	b	a	a	b	b	a	a	b	a	a	-	a	b	a	b	b	a	-	b	b	a	-	a	b	a	b	a	b	b	a	-	a	a	-	a	a	-	b	a	a
RA02_283919_77	A2	59.853	A02	13940567	a	b	b	b	-	b	a	-	b	b	a	a	b	a	a	b	a	b	a	b	b	a	-	b	b	a	-	a	b	a	b	a	b	b	a	a	a	a	-	a	a	-	b	a	a
RA02_186363_37	A2	61.944	A02	14340655	a	b	b	b	-	b	a	-	b	b	a	a	b	a	a	b	b	b	a	b	b	a	-	b	b	a	-	a	b	a	b	a	-	b	a	-	a	a	-	a	a	-	b	a	a
RA02_273787_39	A2	62.05	A02	14211573	a	b	b	b	-	b	a	-	b	b	a	a	b	a	a	b	b	b	a	b	b	a	b	b	b	a	-	a	b	a	b	a	b	b	a	a	a	a	-	a	a	-	b	a	a
RA02_272982_74	A2	64.537	A02	16163769	a	b	b	b	-	b	a	-	b	b	a	a	b	a	a	b	b	b	a	b	b	a	-	b	b	a	-	a	b	a	b	a	b	b	a	a	a	a	-	a	a	-	b	a	a
RA02_195094_17	A2	64.621	A02	14844980	a	b	b	b	-	b	a	-	b	b	a	a	b	a	a	b	b	b	a	b	b	a	-	b	b	a	-	-	b	a	b	a	b	-	a	a	a	a	-	a	a	-	b	a	a
RA02_176414_25	A2	64.626	A02	14778377	a	b	b	b	-	b	a	-	b	b	a	a	b	a	a	b	b	b	a	b	b	a	-	b	b	a	-	a	b	a	b	a	b	-	a	-	a	a	-	a	a	-	b	a	a
RA02_190134_11	A2	64.652	A02	14982772	a	b	b	b	-	b	a	-	b	b	a	a	b	-	a	b	b	b	a	b	-	a	-	b	b	a	-	a	b	a	b	a	b	-	a	a	a	a	-	a	a	-	b	a	-
RA02_182804_16	A2	64.656	A02	14779075	a	b	b	b	-	-	a	-	b	b	a	a	b	a	a	b	-	b	a	b	b	a	-	b	b	a	-	a	b	a	b	a	b	-	a	a	a	a	-	a	a	-	b	a	a
RA02_270131_72	A2	64.803	A02	14905380	a	b	b	b	-	-	a	-	b	b	a	a	b	a	a	b	b	b	a	-	b	a	-	b	b	a	-	a	-	a	b	a	b	-	a	a	a	a	-	a	a	-	b	a	a
RA01_280025_46	A2	64.927	A01	23082832	a	b	b	b	-	b	a	-	b	b	a	a	b	a	a	b	b	b	a	b	b	a	-	b	b	a	-	a	b	a	b	a	b	-	a	a	a	a	-	a	a	-	-	a	a
RA02_193284_28	A2	65.013	A02	14746582	a	b	b	b	-	b	a	-	b	b	a	a	b	a	a	b	-	b	a	b	b	a	b	b	-	a	-	a	b	a	b	a	b	-	a	a	a	a	-	a	a	-	b	a	a
RA02_186074_9	A2	65.254	A02	15037116	a	b	b	b	-	b	a	-	b	b	-	a	b	a	a	b	b	b	a	b	b	a	-	b	b	a	-	a	b	a	b	a	b	-	a	-	a	a	-	a	a	-	b	b	a
Un_276584_25	A2	65.278	Unknown	-	a	b	b	b	-	b	a	-	b	b	a	a	b	a	a	b	-	b	a	b	b	a	-	b	b	a	-	a	b	a	b	a	b	-	a	a	a	a	-	a	a	-	b	b	a
RA02_264258_53	A2	65.295	A02	15359931	a	b	b	b	-	b	a	-	b	b	a	a	b	a	a	b	b	b	a	b	b	a	-	-	b	a	-	a	b	a	b	a	b	-	a	a	a	a	-	a	a	-	b	b	a
RA02_271614_12	A2	66.04	A02	16979708	a	b	b	b	-	b	a	-	b	b	a	a	b	a	a	b	b	b	a	b	b	a	-	b	b	a	-	a	b	a	b	a	b	-	b	a	a	a	-	a	a	-	b	b	a
RA02_266244_47	A2	66.087	A02	16989742	a	b	b	b	-	b	a	-	b	b	a	a	b	a	a	b	b	b	a	b	b	a	-	b	b	a	-	a	b	a	b	a	b	-	b	a	-	a	-	a	a	-	-	b	a
RA02_180981_35	A2	66.669	A02	17069977	a	b	b	-	-	b	a	-	b	b	a	a	b	a	a	-	b	b	a	b	b	a	-	b	b	a	a	a	b	a	b	a	b	-	-	a	a	a	a	a	a	-	b	b	a
RA02_176069_65	A2	67.987	A02	17447442	a	b	b	b	b	b	a	-	b	b	-	a	b	a	a	-	b	b	a	b	b	a	-	b	b	b	a	a	b	a	b	a	b	-	b	a	a	a	-	a	a	-	b	-	a
RA02_273089_60	A2	68.258	A02	17281791	a	b	b	b	-	b	a	-	b	b	a	a	b	a	a	b	b	b	a	b	b	a	-	b	b	b	a	a	b	a	b	a	b	-	b	a	a	a	-	a	a	-	b	b	a
RA02_192754_45	A2	68.297	A02	17333615	a	b	b	b	-	b	a	-	b	b	a	a	b	a	a	b	b	b	a	b	b	a	-	b	b	b	a	-	b	a	b	a	b	-	b	a	a	a	-	a	a	-	b	b	a
RA02_260495_7	A2	68.647	A02	17440129	a	b	b	b	a	-	a	-	b	b	a	a	b	a	a	b	b	b	a	-	b	a	-	-	b	b	a	a	b	a	b	a	b	-	b	a	a	a	a	a	a	-	b	b	a
RA02_165719_19	A2	72.014	A02	20024701	a	b	b	b	-	a	a	-	b	b	a	a	b	a	a	b	b	b	a	b	b	a	-	b	a	b	-	a	-	-	b	a	b	-	b	a	a	a	-	a	a	-	b	b	a
Un_270684_64	A2	72.116	Unknown	-	a	b	b	b	-	a	a	-	b	b	a	a	b	a	a	b	b	b	a	b	b	a	-	b	a	b	a	a	b	a	b	a	b	-	b	-	a	a	-	a	a	-	b	-	a
RA02_rdm_171026_57	A2	72.228	A02	1419036	a	b	b	b	b	a	a	-	b	b	a	a	b	a	a	b	b	-	-	b	b	a	-	b	a	b	a	a	b	a	b	a	b	-	b	a	a	a	-	a	a	-	b	b	a
RA02_264164_10	A2	72.374	A02	20063061	a	b	b	b	b	a	a	-	b	b	a	a	b	a	a	b	b	-	a	b	b	a	-	b	a	b	a	a	b	a	b	a	b	-	b	a	a	a	-	a	a	-	b	b	a
RAnn_rdm_271804_18	A2	72.411	Ann	46056269	a	b	b	b	b	a	a	-	b	b	a	a	b	a	a	-	b	b	-	b	b	a	-	b	a	b	a	a	b	a	b	a	b	-	b	a	a	a	a	a	a	-	b	b	a
Un_169392_44	A2	72.443	Unknown	-	a	b	b	b	b	a	a	-	b	b	a	a	b	a	a	b	b	b	a	b	b	a	-	-	a	b	a	a	b	a	b	a	b	-	b	-	a	a	-	a	a	-	b	b	a
RA02_265555_78	A2	72.453	A02	18308305	a	b	b	b	b	a	a	-	b	b	a	a	b	a	a	b	b	b	a	b	b	a	-	b	a	b	a	a	b	a	b	a	b	b	b	a	a	-	-	a	a	-	b	b	a
Un_260656_36	A2	72.491	Unknown	-	a	b	b	b	b	a	a	-	b	b	a	a	b	a	-	-	b	b	a	b	b	a	-	b	a	b	a	a	b	-	b	a	b	-	b	-	a	a	-	a	a	-	b	b	a
RA02_197739_44	A2	72.576	A02	17857423	a	b	-	b	-	a	a	-	b	b	a	a	b	a	a	b	b	b	a	b	b	a	-	b	a	b	a	a	b	a	b	a	b	-	b	a	a	a	-	a	a	-	b	b	a
Un_158849_68	A2	72.584	Unknown	-	a	b	b	b	b	a	a	-	b	b	a	a	b	-	a	b	b	b	a	b	b	a	-	b	a	b	-	-	b	a	b	a	b	-	b	-	a	a	-	a	a	a	b	b	a
RA02_177542_24	A2	72.598	A02	18352634	a	b	b	b	b	a	a	-	b	b	a	a	b	a	a	b	b	b	-	b	b	a	-	b	a	b	a	a	b	a	b	a	b	-	b	a	a	a	-	a	a	-	b	b	a
RA02_171716_23	A2	72.603	A02	18433679	a	b	b	b	b	a	a	-	b	b	a	a	b	a	a	-	b	b	a	b	b	a	-	b	a	b	a	a	-	a	b	a	b	-	b	a	a	a	-	a	a	-	b	b	a
RA02_rdm_266345_76	A2	72.612	A02	1126480	a	b	b	b	b	a	a	-	b	b	a	a	b	a	a	b	b	b	a	b	b	a	b	b	a	b	a	a	b	a	b	a	b	-	b	a	-	a	-	a	a	-	b	b	a
RA02_188786_58	A2	72.729	A02	17999810	a	b	b	b	b	a	a	-	b	b	-	a	b	a	a	b	b	b	a	b	b	a	-	b	a	b	a	a	b	a	b	a	b	-	b	a	a	a	-	a	a	-	b	b	a
RA02_266440_50	A2	72.738	A02	18165259	a	b	b	-	b	a	a	-	b	b	a	a	b	a	a	b	b	b	a	b	b	a	-	b	a	b	a	a	b	a	b	a	b	a	-	-	a	a	-	a	a	-	b	b	a
RA02_182732_15	A2	72.766	A02	19958239	a	b	b	b	b	a	a	b	b	b	a	a	b	a	a	b	b	b	a	b	b	a	-	b	a	b	a	a	b	a	b	a	b	-	b	-	a	a	-	a	-	-	b	b	a
RA02_271128_35	A2	75.731	A02	19209613	a	b	b	b	b	a	a	-	b	b	a	a	b	a	a	b	b	b	a	b	b	a	-	b	a	b	a	a	b	a	b	a	b	-	b	a	a	a	a	a	a	-	b	b	a
RA02_173310_9	A2	76.27	A02	20373904	a	b	b	b	b	a	-	-	b	b	a	a	b	a	a	b	b	b	a	b	b	a	-	b	-	b	a	a	b	a	b	a	b	-	b	-	a	a	a	a	a	-	b	b	a
RA02_263740_11	A2	76.27	A02	19269104	a	b	b	b	b	a	a	-	b	b	a	a	b	a	a	b	b	b	a	b	b	a	-	b	a	b	a	a	b	a	b	a	b	-	b	-	a	a	a	a	a	-	b	b	a
RA02_178881_50	A2	76.449	A02	19265576	a	b	b	b	b	a	a	-	b	b	a	-	b	a	a	b	b	b	a	b	b	a	-	b	a	b	a	a	b	a	b	-	b	-	b	a	a	a	a	a	a	-	b	b	a
RA02_273711_25	A2	76.98	A02	20329151	a	b	b	b	-	a	a	-	b	b	a	a	-	a	a	b	b	b	a	b	b	a	-	b	a	b	a	a	b	a	b	a	b	-	b	a	a	a	a	a	a	-	b	-	a
RA02_263566_6	A2	77.196	A02	20447080	a	b	b	b	b	a	a	-	b	b	a	a	b	a	a	b	b	b	a	b	b	-	-	-	a	-	-	a	b	a	b	a	b	-	b	-	a	a	a	a	a	-	b	b	a
RA02_180985_16	A2	77.198	A02	20448085	a	b	b	b	-	-	a	-	b	b	a	a	b	a	a	b	b	b	a	b	b	a	-	b	a	b	a	a	b	a	b	a	b	-	b	-	a	a	a	a	a	-	b	b	a
RA02_rdm_268662_80	A2	77.207	A02	1489970	a	b	b	b	b	a	a	-	b	b	a	a	b	a	a	b	b	b	a	b	b	a	b	b	a	-	a	a	b	a	b	a	b	-	b	a	a	a	a	a	a	-	b	b	a
RA02_187258_24	A2	77.434	A02	20336081	a	b	b	b	b	a	a	-	b	b	a	a	b	a	a	b	b	b	a	b	b	a	-	b	a	b	a	a	b	-	b	a	b	-	b	a	a	a	a	a	a	-	b	b	a
RA02_188109_44	A2	77.456	A02	19499264	a	b	b	b	b	a	a	-	b	b	-	a	b	a	a	-	b	b	a	b	b	a	-	b	a	b	a	a	b	a	b	a	b	-	b	a	a	a	a	a	a	-	b	b	a
Un_271167_64	A2	77.461	Unknown	-	a	b	b	b	b	a	a	-	b	b	a	a	b	a	a	b	b	b	a	b	b	a	-	b	a	b	a	a	b	a	b	a	b	-	b	a	a	a	a	a	a	-	b	b	a
RA02_192300_54	A2	82.596	A02	20526655	a	b	a	a	b	a	a	-	b	b	a	a	b	a	a	b	b	b	a	b	-	a	-	b	a	b	a	b	-	a	b	a	b	-	b	a	a	a	a	a	b	-	b	b	a
Un_187050_41	A2	82.608	Unknown	-	a	b	a	a	b	a	a	-	b	b	a	a	b	a	a	b	b	b	a	b	b	a	-	b	a	b	a	b	b	a	-	a	b	-	b	-	a	a	a	a	b	-	b	b	a
RA02_175968_68	A2	84.657	A02	20994197	a	b	-	a	b	a	a	-	b	b	a	a	b	a	a	b	b	b	a	b	b	-	-	b	a	b	a	b	b	a	b	a	b	-	b	a	a	a	a	a	b	-	b	b	-
RA02_167327_8	A2	84.838	A02	21002752	a	b	a	a	b	a	a	-	b	b	a	a	b	a	a	b	b	b	a	b	b	-	-	-	a	b	a	b	-	-	b	a	b	-	b	a	a	a	a	a	b	a	b	b	a
RA02_270055_45	A2	85.034	A02	21002621	a	b	a	a	b	a	a	-	b	b	a	a	b	a	a	b	b	b	a	b	b	a	-	b	a	b	a	b	b	a	b	a	b	-	b	a	a	a	a	a	b	-	b	b	a
Un_174094_55	A2	85.135	Unknown	-	a	b	a	a	b	a	a	-	b	b	a	a	b	a	a	-	b	b	a	b	b	a	-	b	a	b	a	b	b	a	b	a	b	-	b	-	a	a	a	a	-	-	b	b	a
RA02_273647_19	A2	87.402	A02	21171599	a	b	a	a	b	a	a	-	b	b	a	a	b	a	a	b	b	b	a	b	b	a	-	b	a	b	a	b	b	-	b	a	b	-	b	a	a	a	a	b	b	-	b	b	a
RA02_175407_67	A2	87.608	A02	21179011	a	b	a	a	b	a	a	-	b	b	a	a	b	a	a	b	-	b	a	b	b	a	-	b	a	b	a	-	b	a	b	a	b	-	b	a	a	a	a	b	b	-	b	b	a
Un_187106_27	A2	87.863	Unknown	-	a	b	a	a	b	a	a	-	b	b	a	a	b	a	a	b	b	b	a	b	b	a	-	b	a	b	a	b	b	a	b	a	b	-	b	a	a	a	a	b	b	-	b	-	a
RA02_167949_34	A2	87.924	A02	21169133	a	b	a	-	b	a	a	-	b	b	a	a	b	a	a	b	b	b	a	b	b	a	-	b	a	b	a	b	b	a	b	a	b	-	-	a	a	a	a	b	b	b	b	b	a
RA02_273641_34	A2	89.327	A02	21433265	a	b	a	a	b	a	a	-	b	b	a	a	b	a	a	a	b	b	a	b	b	a	-	b	a	b	a	b	b	a	b	a	b	-	b	a	a	a	a	b	b	-	b	b	a
RA02_164753_22	A2	89.411	A02	21321520	a	b	a	a	b	a	a	-	b	-	a	a	b	a	a	a	b	b	a	b	b	-	-	b	a	b	a	b	b	a	b	a	b	-	-	-	a	a	a	b	b	-	-	b	a
Un_177869_53	A2	92.344	Unknown	-	a	b	a	a	b	a	a	b	b	b	a	a	b	a	a	a	b	b	a	b	a	-	-	b	a	b	a	b	b	-	b	a	b	-	b	a	a	a	a	b	b	a	b	b	a
RA08_214458_9	A2	92.473	A08	10178112	a	b	a	a	b	a	a	b	-	b	a	a	b	a	a	a	b	b	a	-	a	a	-	b	a	b	a	b	b	a	b	a	b	-	b	a	a	a	a	b	b	-	b	b	a
RA02_160546_48	A2	93.141	A02	21959702	a	b	a	a	b	a	a	b	b	b	a	a	b	a	a	a	b	b	a	-	a	a	-	b	a	b	a	b	-	a	b	a	b	-	b	-	a	a	a	b	b	b	b	b	a
RA02_274909_43	A2	93.915	A02	21870718	a	b	a	a	b	a	a	b	b	b	a	a	b	a	-	a	b	b	a	b	a	a	b	b	a	b	a	b	b	a	b	a	b	-	b	a	a	a	a	b	b	b	b	b	a
RA02_269481_75	A2	95.515	A02	22200569	a	b	a	a	b	a	a	b	b	b	a	a	b	a	a	a	b	b	a	b	a	a	-	b	a	b	a	b	b	a	b	a	b	-	b	a	a	a	a	b	b	b	b	b	a
RA02_167889_59	A2	99.715	A02	22282739	a	b	a	a	-	a	a	b	b	b	a	a	b	a	a	a	b	b	a	b	a	a	-	b	a	b	a	b	b	a	b	a	b	-	b	a	a	b	a	b	b	b	b	b	b
RA02_190819_48	A2	100.133	A02	22513459	a	b	a	a	b	a	a	b	b	b	a	a	b	a	a	a	b	b	a	b	a	a	-	b	a	b	a	b	b	a	b	a	b	-	b	a	a	b	a	b	b	b	b	b	b
RAnn_rdm_239917_45	A2	100.186	Ann	12496453	a	b	a	a	b	-	a	b	b	b	a	a	b	-	a	a	b	b	a	b	a	-	-	b	a	b	a	b	b	a	b	a	b	-	b	-	a	b	a	b	b	b	-	b	b
RA02_187806_20	A2	100.72	A02	22630967	a	b	a	a	b	a	a	b	b	b	a	a	b	a	a	a	b	b	a	b	a	a	-	b	a	b	a	b	b	a	b	a	b	-	b	a	a	b	a	b	b	b	b	b	b
RA02_192181_76	A2	102.965	A02	22701721	a	b	a	a	b	a	a	b	b	b	a	a	b	a	a	a	b	b	a	b	a	a	-	b	a	b	a	b	b	a	b	a	b	-	b	a	a	b	a	b	b	b	b	b	b
RA02_259962_73	A2	103.611	A02	22809780	a	b	a	a	b	a	a	b	-	b	a	a	b	a	a	a	b	b	a	b	a	a	-	b	a	-	a	b	b	a	b	a	b	-	b	a	a	b	a	b	b	b	b	b	b
RA02_260000_47	A2	103.683	A02	22785534	a	b	a	a	-	a	a	b	b	b	a	a	b	a	a	-	b	b	a	-	a	a	-	b	a	b	a	b	b	a	b	a	b	-	b	a	a	b	a	b	b	b	b	-	b
RA02_263974_15	A2	104.13	A02	22972572	a	b	a	a	b	a	a	b	b	b	a	-	b	a	a	a	-	b	a	b	a	a	-	b	a	b	a	b	b	a	b	-	b	-	b	a	a	b	a	b	b	b	b	b	b
RA02_180832_27	A2	104.277	A02	22873832	a	b	a	a	b	a	a	b	b	b	a	a	b	a	a	-	b	b	a	b	a	a	a	b	a	b	a	b	b	a	b	a	b	-	b	a	a	b	a	b	b	b	b	b	b
RA02_271272_61	A2	104.592	A02	22995616	a	b	a	a	b	a	a	b	b	b	a	a	b	a	a	a	b	b	a	b	a	a	-	b	a	b	a	b	b	a	b	a	b	-	b	a	a	b	a	b	b	b	b	b	b
Un_260488_52	A2	106.171	Unknown	-	a	b	a	a	b	a	a	b	-	b	a	a	b	a	a	a	b	b	a	b	a	a	-	b	-	b	a	b	b	a	b	a	b	-	b	a	a	b	a	b	b	b	b	b	b
RA02_180630_19	A2	106.177	A02	23071715	a	b	a	a	b	a	a	b	b	b	a	a	b	a	a	a	b	b	a	b	a	a	-	b	a	b	a	b	b	a	b	a	b	-	b	a	a	b	a	b	b	b	b	b	b
RA02_188309_46	A2	106.891	A02	23590906	a	b	a	a	b	a	a	b	b	b	a	a	b	a	a	a	b	b	b	b	-	a	-	b	a	b	-	b	b	a	b	a	b	-	b	a	a	b	a	b	b	b	b	b	b
RAnn_rdm_188403_12	A2	107.003	Ann	6732287	a	b	a	a	b	a	a	b	b	b	a	a	b	a	a	a	b	b	b	b	a	a	-	b	a	b	a	b	b	a	b	a	b	-	b	a	a	b	a	b	b	b	-	b	b
RA02_192590_62	A2	107.01	A02	23591092	a	b	a	a	b	a	a	b	b	b	a	a	b	a	a	a	b	b	b	b	a	a	-	b	a	b	a	b	b	a	b	a	b	-	b	a	a	b	a	b	b	b	b	-	b
RA02_272666_55	A2	107.113	A02	23499748	a	b	a	a	b	a	a	b	b	b	a	a	b	a	a	a	-	b	b	b	a	a	-	b	a	b	a	b	b	a	b	a	b	-	b	a	a	b	a	b	b	b	b	b	b
RA02_272658_82	A2	109.826	A02	24467126	a	b	a	a	b	a	a	b	b	b	a	-	b	a	a	a	b	b	b	b	a	a	a	b	a	b	a	b	b	a	-	a	b	-	b	a	a	b	a	-	b	b	b	b	b
RA02_265649_13	A2	110.06	A02	24303821	a	b	a	a	b	a	a	b	b	b	a	-	b	a	a	-	b	b	b	b	a	a	a	b	a	b	a	b	b	a	-	a	b	-	b	-	a	b	a	b	b	b	b	b	b
RA02_275310_80	A2	110.172	A02	24277433	a	b	a	a	b	a	a	b	b	b	a	-	b	a	a	a	b	b	b	b	a	a	a	b	a	b	a	b	b	a	-	a	b	-	b	a	a	b	a	b	b	b	b	b	b
RA02_187443_38	A2	110.213	A02	24333121	a	b	a	a	b	a	a	b	b	b	a	-	-	a	a	a	b	b	b	b	a	a	a	b	a	b	a	b	-	-	-	a	b	-	b	a	a	b	a	b	b	b	b	b	b
RA02_274335_32	A2	110.233	A02	24375931	a	b	a	a	b	a	a	b	b	b	a	-	-	-	a	a	b	b	b	b	a	a	-	-	a	b	a	b	b	a	-	a	b	-	b	a	a	b	a	b	b	b	b	b	b
RA02_176675_8	A2	110.476	A02	24277646	a	b	a	a	b	a	a	b	b	b	a	-	b	-	a	a	b	b	b	-	a	a	-	b	a	b	a	b	b	a	-	-	b	-	b	a	a	b	a	b	b	b	b	b	b
RA02_191692_49	A2	111.694	A02	24634115	a	b	a	a	b	a	a	b	b	b	a	-	b	a	a	a	b	b	b	b	a	a	a	b	a	b	a	b	b	a	-	a	b	-	b	a	a	b	-	b	b	b	b	b	b
RA02_169100_80	A2	111.702	A02	24617402	a	b	a	a	b	a	a	b	b	b	a	-	b	a	a	a	b	b	b	b	a	a	-	b	a	b	a	b	b	a	-	a	b	-	b	a	a	b	a	b	b	b	b	b	b
RAnn_rdm_169103_28	A2	112.063	Ann	5438607	a	b	a	a	b	a	a	b	b	b	a	-	b	a	a	a	b	-	b	b	a	a	a	b	a	b	a	b	b	a	-	a	b	-	-	-	a	b	a	b	b	b	b	b	b
RAnn_rdm_192342_12	A2	112.345	Ann	5447758	a	b	a	a	b	a	a	b	b	b	a	-	b	a	a	a	b	b	b	b	a	a	a	b	a	b	a	b	b	a	-	a	b	-	b	a	a	b	a	b	b	b	b	b	b
RA02_269895_36	A2	112.466	A02	24723810	a	b	a	a	b	a	a	b	b	b	a	-	b	a	a	a	b	b	b	b	a	a	a	b	a	b	a	b	b	a	-	a	b	-	b	a	a	b	a	b	b	b	b	-	b
RA02_191919_68	A2	112.491	A02	24751221	a	b	a	a	b	a	a	b	b	b	a	-	b	a	a	a	b	b	b	b	-	a	a	b	a	b	a	b	b	a	-	a	b	-	b	a	a	b	a	b	b	b	b	b	b
RA02_273849_69	A2	112.506	A02	24753307	a	b	a	a	b	a	a	b	b	b	a	-	b	a	-	a	b	b	b	b	a	a	a	b	a	b	a	b	b	a	a	a	b	-	b	a	a	b	a	b	b	b	b	b	b
RAnn_rdm_267483_47	A2	112.614	Ann	5443217	a	b	a	a	b	a	a	b	b	b	a	-	b	a	a	a	b	b	b	b	a	a	a	b	a	b	a	b	b	a	-	a	b	-	b	a	a	b	-	b	b	b	b	b	b
RA02_264916_60	A2	112.706	A02	24786177	a	b	a	a	b	a	a	b	b	b	a	-	b	a	a	a	b	b	b	b	a	a	a	-	a	b	a	b	b	a	-	a	b	-	b	a	a	b	a	b	b	-	b	b	b
RAnn_rdm_174180_53	A2	112.728	Ann	5437750	a	b	a	a	b	a	a	b	b	b	a	-	b	a	a	a	b	b	b	b	a	a	-	b	-	b	a	b	b	a	-	a	b	-	b	a	a	b	-	b	b	b	b	b	b
RA03_257246_16	A3	0	A03	17558957	a	b	b	b	a	a	-	a	-	b	b	-	a	-	b	b	-	b	-	a	a	b	a	a	b	a	b	b	-	a	b	b	-	b	b	-	b	b	a	-	b	a	a	b	b
RA03_192080_45	A3	0.55	A03	17738258	a	b	b	b	a	a	-	a	-	b	b	-	a	-	b	b	a	b	a	a	a	b	a	a	b	a	b	b	a	a	b	b	a	b	b	-	b	b	a	a	b	a	a	b	b
RA03_179461_19	A3	0.701	A03	17559070	a	b	b	b	a	a	-	a	-	b	b	-	a	-	b	b	-	b	a	a	a	b	a	a	b	a	b	b	a	a	b	b	a	b	b	-	b	b	a	a	-	a	a	b	b
RA03_286234_27	A3	0.936	A03	17831235	a	b	b	b	a	a	-	a	-	b	b	-	a	-	b	b	a	b	a	a	a	b	a	a	b	a	b	b	a	a	b	b	a	b	b	-	b	b	a	a	b	a	a	b	b
RA03_282584_65	A3	0.959	A03	17707293	a	b	b	b	a	a	-	a	-	b	b	-	a	-	b	b	a	b	a	a	-	b	a	a	b	a	b	b	a	a	b	b	-	b	b	-	b	b	a	a	b	-	a	b	-
RA03_270705_77	A3	1.01	A03	17718437	a	b	b	b	a	a	-	a	b	b	b	-	a	-	b	b	a	b	a	a	a	b	a	a	b	a	b	b	a	a	b	b	a	b	b	-	b	-	a	a	b	a	a	b	b
RA03_196776_30	A3	1.026	A03	17719847	a	b	b	b	a	a	-	a	-	b	b	-	a	-	b	b	a	b	a	a	a	b	a	a	b	a	b	b	a	a	b	b	a	b	b	-	b	b	a	a	b	a	a	b	b
RA03_168505_58	A3	1.028	A03	17734326	a	b	b	b	a	a	-	a	-	b	b	-	a	-	b	b	a	-	a	a	a	b	a	a	b	a	b	b	-	a	b	b	a	b	b	-	b	b	a	a	b	a	a	b	-
RA03_175666_34	A3	1.163	A03	17565281	a	b	b	b	a	a	-	a	-	b	b	-	a	-	b	b	a	b	a	-	a	b	a	a	b	-	b	b	a	a	b	b	-	b	b	-	b	b	a	a	b	a	a	b	b
RA03_269056_60	A3	1.366	A03	17448853	a	b	b	b	-	a	-	a	-	b	b	-	a	-	b	b	a	b	a	a	a	b	-	a	b	a	b	b	a	a	b	b	a	b	b	-	b	b	a	a	b	a	a	b	b
RA03_270069_56	A3	1.367	A03	17280251	a	b	b	b	a	a	-	a	-	b	b	-	a	-	b	b	a	b	a	a	a	b	a	a	b	a	b	-	a	a	b	b	a	b	b	-	b	b	-	a	b	a	-	b	b
Un_195342_49	A3	2.391	Unknown	-	a	b	b	b	a	a	-	a	-	b	b	-	a	-	b	b	a	b	a	a	a	b	a	a	b	a	b	a	a	a	b	b	a	b	b	-	b	b	a	a	b	a	-	b	b
RA03_200577_66	A3	3.148	A03	18226763	a	b	b	-	a	a	-	a	-	b	b	-	a	-	b	b	a	b	a	a	a	b	a	a	b	a	b	a	a	a	b	-	a	b	b	-	b	b	a	-	b	a	a	b	b
RA03_271596_16	A3	3.251	A03	18206724	a	b	b	b	a	a	-	a	-	b	b	-	a	-	b	b	a	b	a	a	a	b	a	a	b	a	b	a	a	a	b	b	a	b	b	-	b	b	a	a	b	a	a	b	b
RA03_167345_38	A3	3.309	A03	18198474	a	b	b	b	a	-	-	a	-	b	b	-	a	-	b	-	a	b	a	a	a	b	a	a	b	a	-	a	a	a	b	b	a	b	b	b	b	-	a	a	b	a	a	b	b
RA03_188999_71	A3	5.291	A03	18531674	a	b	b	b	a	a	-	a	-	b	b	-	a	-	b	b	a	b	a	a	a	b	a	a	b	a	b	a	a	a	b	b	a	b	b	-	b	b	a	a	b	a	a	b	b
RA03_265145_44	A3	5.773	A03	18657105	a	b	b	b	a	a	-	a	-	b	b	-	-	-	b	b	a	b	a	a	a	b	a	a	b	a	b	-	-	a	b	b	a	b	b	-	b	b	a	a	b	a	a	b	b
RA03_165489_79	A3	6.104	A03	18656463	a	b	b	b	a	a	-	a	-	b	b	-	a	-	b	b	a	b	a	a	a	b	a	a	a	a	-	a	a	a	b	b	a	b	b	-	b	b	a	a	b	a	a	b	b
RA03_180837_7	A3	6.382	A03	18706094	a	b	b	b	a	-	-	a	-	b	b	-	a	-	b	b	a	b	a	a	a	b	a	a	b	a	b	a	a	-	b	b	a	b	b	-	b	b	a	a	b	a	a	b	b
RA03_286295_24	A3	6.412	A03	18599109	a	b	b	-	a	a	-	a	-	b	b	-	a	-	b	b	a	b	a	a	a	b	a	-	b	a	b	a	a	a	b	b	a	b	b	-	b	b	a	a	-	a	a	b	b
RA03_270686_32	A3	6.421	A03	18705977	a	b	b	b	a	a	-	a	-	b	b	-	a	-	b	b	a	b	-	a	a	b	a	a	b	a	b	a	-	a	b	b	a	b	b	-	b	b	a	a	b	a	a	b	b
RA03_269235_53	A3	6.829	A03	18599396	a	b	b	b	a	a	-	a	-	b	b	-	a	-	b	b	a	b	a	a	a	b	a	a	b	a	b	a	-	a	b	b	a	b	b	b	b	b	a	a	b	a	a	b	b
RA05_183489_45	A3	8.998	A05	9572249	a	b	b	b	a	a	-	a	-	b	b	-	a	-	b	b	a	b	a	a	a	b	a	a	b	a	b	a	a	a	b	b	a	b	b	-	b	a	a	a	b	a	a	b	a
RA03_167860_82	A3	9.284	A03	18986626	a	b	b	b	a	a	-	a	-	b	b	-	a	-	-	b	a	b	a	a	a	b	a	a	b	a	b	a	a	a	b	b	a	b	b	a	-	a	a	a	b	a	a	b	a
RA03_286084_22	A3	9.304	A03	18790171	a	b	b	b	a	a	-	a	-	b	b	-	a	-	b	b	a	b	a	a	a	b	a	a	b	a	b	a	a	a	b	b	a	b	b	-	b	a	a	a	b	a	a	b	a
Un_259089_17	A3	9.548	Unknown	-	a	b	b	b	a	a	-	a	-	b	b	-	a	-	b	b	a	b	a	a	a	b	a	a	b	a	b	a	a	a	b	-	a	b	b	a	b	a	-	a	b	a	a	b	a
RA03_276580_52	A3	10.544	A03	19137755	a	b	b	b	a	a	-	a	-	b	b	-	a	-	b	b	a	a	a	a	a	b	a	a	b	a	b	a	a	a	b	b	-	b	-	-	b	a	a	-	b	a	a	b	a
RA10_192289_55	A3	11.403	A10	1389965	a	b	b	b	a	a	-	a	-	b	b	-	a	-	b	b	a	a	a	-	a	b	a	a	b	a	b	a	a	a	b	-	a	b	b	b	b	a	a	a	b	a	a	b	a
RA03_166750_68	A3	11.65	A03	19407459	a	b	b	b	a	a	-	a	-	b	b	-	a	-	b	b	a	a	a	a	a	-	a	a	b	a	b	a	a	a	b	b	a	b	b	-	-	a	a	-	b	a	a	b	a
RA03_173998_58	A3	13.128	A03	19533541	a	b	b	b	a	a	-	a	-	b	b	-	a	-	b	b	a	a	a	a	a	-	a	a	b	-	-	a	a	a	b	b	a	-	b	-	b	a	a	a	b	a	a	b	a
RA03_267627_77	A3	13.461	A03	19526946	a	b	b	b	a	a	-	a	b	b	b	-	a	-	b	b	a	a	a	a	a	b	a	a	b	b	b	a	a	a	b	b	a	b	b	-	b	a	a	a	b	a	a	b	a
RA03_188741_41	A3	13.601	A03	19633938	a	b	b	b	a	a	a	a	-	b	b	-	a	-	b	b	a	a	a	a	a	b	a	a	b	b	b	a	a	a	b	b	a	b	b	-	b	a	a	a	b	a	a	b	a
RA03_270769_68	A3	13.612	A03	19599357	a	b	b	b	a	a	-	a	-	b	b	-	a	-	b	b	a	a	a	a	a	b	a	a	b	b	b	a	a	a	b	b	a	b	b	-	b	a	a	a	b	a	a	b	a
RA03_277671_69	A3	13.624	A03	19486548	a	b	b	b	-	a	-	a	-	b	b	-	a	-	b	b	a	a	a	a	a	b	a	a	b	b	b	a	a	a	b	b	a	b	b	-	b	a	a	a	b	a	a	b	a
Un_183543_21	A3	13.829	Unknown	-	a	b	b	b	a	a	-	a	-	b	b	-	a	a	b	b	a	a	a	a	a	b	a	a	b	b	b	a	a	a	b	b	a	b	b	a	b	a	a	a	b	a	a	b	a
RAnn_rdm_257606_33	A3	14.201	Ann	27658827	a	b	b	b	a	a	-	a	-	b	b	-	a	-	b	-	-	a	a	a	a	b	a	a	b	-	b	a	a	-	b	b	-	b	b	-	b	a	a	-	b	-	a	b	a
RA03_278685_13	A3	15.944	A03	19814348	a	b	b	b	a	a	-	a	-	b	b	-	a	-	b	b	a	a	a	b	a	b	a	a	b	b	b	a	b	a	b	b	a	b	b	-	b	a	a	a	b	a	-	b	a
RA03_rdm_285752_17	A3	16.273	A03	1389632	a	b	b	b	a	a	-	a	-	b	b	-	a	-	b	-	a	a	a	b	a	b	a	a	b	b	b	a	-	a	b	b	-	b	b	-	b	a	a	a	b	a	b	b	a
RA03_rdm_274550_42	A3	16.697	A03	1390793	a	b	b	b	a	a	-	a	b	b	b	-	a	-	b	b	a	a	a	b	a	b	a	a	b	b	b	a	b	a	b	b	a	b	b	-	b	a	a	a	-	a	b	b	a
Un_169489_43	A3	16.98	Unknown	-	a	b	b	b	a	a	-	a	-	b	b	-	a	-	b	b	a	a	a	b	a	b	a	a	b	b	-	a	b	-	b	b	a	b	b	-	b	a	a	a	b	a	b	b	a
RA03_178339_40	A3	18.653	A03	20028490	a	b	b	b	a	-	-	a	-	a	b	-	a	-	b	b	a	-	a	b	a	b	a	a	b	b	b	a	b	a	b	b	a	b	-	-	b	a	a	a	b	-	b	b	a
RA03_194763_60	A3	18.666	A03	19963025	a	b	b	b	a	a	-	a	b	a	b	-	a	-	b	b	a	a	a	b	a	b	a	a	b	b	b	a	b	a	b	b	a	b	b	-	b	a	a	a	b	a	b	b	a
RA03_162495_74	A3	19.056	A03	20041977	a	b	b	-	a	a	-	a	-	a	b	-	a	-	b	b	a	a	a	b	a	-	a	-	b	b	b	a	b	a	b	b	-	b	b	-	b	a	a	a	b	a	b	b	a
RA03_271093_55	A3	21.049	A03	20432713	a	b	b	b	a	a	-	a	-	a	b	-	a	-	b	b	a	a	a	b	a	b	a	a	b	b	b	a	b	a	b	b	a	b	b	-	b	a	a	a	a	a	b	b	a
RA03_289903_70	A3	21.19	A03	20294357	a	b	b	b	a	a	-	a	-	a	b	-	a	-	b	b	a	a	a	b	a	b	a	a	b	b	b	-	-	a	b	b	a	b	b	-	b	a	a	a	a	-	b	b	a
RA03_277686_10	A3	21.234	A03	20203465	a	b	b	b	a	a	-	a	-	a	b	-	a	-	b	b	a	a	a	-	a	b	a	a	b	b	b	a	b	a	b	b	a	b	b	-	b	a	-	a	a	a	b	b	a
RA03_273632_81	A3	21.495	A03	20498030	a	b	b	b	a	a	-	a	-	a	b	-	a	-	-	b	a	a	a	b	a	b	a	a	b	b	b	a	b	-	b	b	a	b	b	-	b	a	-	a	a	a	b	b	a
RA03_262979_82	A3	21.516	A03	20152923	a	b	b	b	a	a	-	a	-	a	b	a	a	-	b	-	a	a	a	b	a	b	a	a	b	b	b	a	b	a	b	b	a	b	-	-	b	a	a	a	a	a	b	b	a
Un_179235_59	A3	21.516	Unknown	-	a	b	b	b	a	a	-	a	-	a	b	-	a	-	b	b	a	a	a	b	a	b	a	-	-	b	b	a	b	a	-	b	a	b	b	-	b	a	a	a	-	a	b	b	a
RAnn_rdm_197492_52	A3	21.534	Ann	41207681	a	b	b	b	a	a	-	a	a	a	b	-	a	-	b	b	a	a	a	b	a	b	a	a	b	b	b	a	b	a	b	b	a	b	b	-	b	a	a	a	a	a	b	b	a
RA03_169345_38	A3	21.706	A03	20383288	a	b	b	b	a	a	-	a	-	a	b	-	a	-	b	b	-	a	a	b	-	b	-	a	b	b	b	a	b	a	b	b	a	b	b	a	b	-	a	a	a	a	b	b	a
Un_181617_69	A3	22.579	Unknown	-	a	b	b	b	a	a	-	a	-	a	b	-	a	-	b	-	a	a	a	b	a	b	a	a	b	b	-	a	b	a	b	b	a	b	b	-	b	a	a	a	a	a	b	b	a
RA03_190756_56	A3	26.959	A03	21079943	a	b	b	b	a	a	-	a	-	a	b	-	a	-	b	b	a	a	b	b	a	b	a	a	b	b	b	a	b	a	b	b	a	b	b	-	b	a	a	a	a	a	b	b	a
RA03_167220_80	A3	27.424	A03	21151288	a	b	b	b	a	a	-	a	-	a	b	-	a	-	b	b	a	a	b	b	a	-	a	a	b	b	-	a	b	a	-	b	a	b	b	-	b	a	a	a	-	a	b	b	a
RA03_168467_22	A3	27.778	A03	21151215	a	b	b	b	a	a	-	a	-	a	b	-	a	-	b	b	a	a	b	b	a	b	a	a	-	b	b	a	-	a	b	b	a	b	b	a	b	-	a	a	a	a	b	b	a
RA03_187922_36	A3	30.157	A03	21406364	a	b	b	b	a	a	-	a	-	a	a	-	a	-	b	b	a	a	b	b	a	b	a	a	b	b	b	a	b	a	b	b	a	b	b	a	b	a	a	a	a	a	b	b	a
Un_262910_55	A3	31.082	Unknown	-	a	b	b	b	a	a	-	a	-	a	a	-	a	-	b	b	a	a	b	b	a	b	a	a	b	b	b	a	b	a	b	b	a	b	b	a	b	a	a	-	a	a	b	b	a
RA03_259635_21	A3	32.082	A03	21656613	a	b	b	b	a	a	-	a	-	a	-	-	a	-	b	b	a	a	b	b	a	b	a	a	b	b	-	a	a	a	b	b	a	b	b	a	a	a	a	a	a	a	b	b	a
RA03_166408_60	A3	33.001	A03	21656415	a	b	b	b	a	-	-	a	-	a	a	-	a	-	b	b	a	a	b	-	-	b	a	-	b	b	b	a	b	a	b	b	a	b	b	a	a	a	a	a	a	a	b	b	-
RA03_278630_72	A3	33.286	A03	21684021	a	b	b	b	a	a	-	a	-	a	a	-	a	-	b	b	a	a	b	b	a	b	a	a	b	b	b	a	b	a	b	b	a	b	b	a	a	a	a	a	a	a	b	b	a
RA03_175200_12	A3	34.371	A03	21828134	a	b	b	b	a	a	-	a	-	b	a	a	a	-	b	b	a	a	b	b	a	b	a	a	b	-	b	a	b	a	b	b	a	b	b	a	a	a	a	a	a	a	b	b	a
RA03_173583_12	A3	34.775	A03	21931085	a	b	b	b	a	a	-	a	-	b	a	-	a	-	b	b	a	a	b	b	a	b	a	a	b	b	b	a	b	a	b	b	a	b	b	a	a	a	a	a	a	a	b	b	a
RA03_189145_54	A3	35.31	A03	22078264	a	b	b	b	a	a	-	a	-	b	a	-	a	-	b	b	a	a	b	b	a	b	a	a	b	b	b	a	b	a	b	b	a	b	b	a	a	a	a	a	a	a	b	b	a
RA03_285790_81	A3	36.442	A03	22136386	a	b	b	b	a	a	-	a	-	b	a	-	a	-	b	b	a	a	b	b	a	b	a	a	b	b	b	a	b	a	b	b	a	a	b	a	a	a	a	a	a	a	b	-	a
RA03_170934_55	A3	36.716	A03	22165126	a	b	b	b	a	a	-	a	-	b	a	-	a	-	b	b	a	a	-	-	a	b	a	a	b	b	b	a	-	a	b	b	a	a	b	a	a	a	a	a	a	a	b	a	a
RA03_165657_18	A3	36.994	A03	22244654	a	b	b	b	a	a	-	a	-	b	a	-	a	-	b	b	a	a	b	b	-	-	a	-	b	b	b	a	b	-	-	b	a	a	b	a	a	a	a	a	a	a	-	a	a
Un_261246_72	A3	37.181	Unknown	-	a	b	b	b	-	a	-	a	-	b	a	-	a	-	b	b	a	a	b	b	a	b	a	a	b	b	b	a	b	a	b	b	a	a	b	a	a	a	a	a	a	a	b	a	a
RA03_260934_59	A3	38.121	A03	22597360	a	b	b	b	a	a	-	a	-	b	a	-	a	-	b	b	a	a	b	b	a	b	a	a	b	a	b	a	b	a	b	b	a	a	b	a	a	a	a	a	a	a	b	a	a
RA03_181399_26	A3	38.229	A03	22501915	a	b	b	b	a	a	-	a	b	b	a	-	a	-	b	b	a	a	b	b	a	b	a	a	b	a	b	a	b	a	b	b	a	a	b	a	a	a	a	a	a	a	b	a	a
RA03_270737_25	A3	38.525	A03	22299427	a	b	b	b	a	a	-	a	-	b	a	-	a	-	b	b	a	a	b	b	a	b	a	a	b	a	b	a	b	a	b	b	a	a	b	a	a	a	a	a	a	a	b	a	a
RA03_290044_23	A3	38.739	A03	22320098	a	b	b	b	a	a	-	a	-	b	a	-	a	-	b	b	a	a	b	b	a	b	a	a	b	a	b	a	b	a	b	b	a	a	b	a	a	a	a	a	a	a	b	a	a
RA03_173651_7	A3	38.855	A03	22603776	a	b	-	b	a	a	-	a	-	b	-	-	-	-	b	b	a	a	b	b	a	b	a	a	a	-	b	a	b	a	b	b	a	a	b	a	a	a	a	a	a	a	b	a	a
Un_190983_34	A3	41.475	Unknown	-	a	b	b	b	a	a	-	a	-	b	a	-	a	-	b	b	a	a	b	b	a	b	a	b	a	a	b	a	b	a	b	b	a	a	b	a	a	a	a	a	a	a	b	a	a
RA03_rdm_259154_57	A3	41.816	A03	1688965	a	b	b	b	a	a	-	a	-	b	a	-	-	-	b	b	a	a	b	-	a	b	a	b	a	a	b	a	-	a	b	-	a	a	b	a	a	a	a	a	a	a	b	a	a
RA03_156726_15	A3	42.91	A03	22766129	a	b	-	b	a	a	-	a	-	b	a	a	a	-	a	b	a	a	-	-	a	b	a	b	a	-	b	a	-	a	-	b	a	a	b	a	a	a	a	a	a	a	-	a	a
Un_197259_37	A3	43.797	Unknown	-	a	b	b	b	a	-	-	a	-	b	a	a	a	-	a	b	a	a	b	b	a	b	a	b	a	a	b	a	b	a	b	a	a	a	b	a	a	a	a	-	a	a	b	a	-
RA03_264606_24	A3	44.134	A03	22906342	a	b	b	b	a	a	-	a	-	b	a	a	a	-	a	b	a	a	b	b	a	b	a	b	-	-	b	a	-	a	b	a	a	a	b	a	a	a	-	a	a	a	b	a	a
RA03_279699_47	A3	44.164	A03	23101728	a	b	b	b	a	a	-	a	-	b	a	a	a	-	a	b	a	a	b	b	a	b	a	b	-	a	b	a	-	a	b	a	a	a	b	a	a	a	a	a	a	a	b	a	a
Un_273012_61	A3	44.172	Unknown	-	a	b	b	b	a	a	-	a	-	b	a	a	a	-	-	b	a	a	b	b	a	b	a	b	a	a	b	a	-	a	b	a	a	a	b	a	a	a	a	a	a	a	b	a	a
RA03_175625_62	A3	44.199	A03	23193083	a	b	b	b	a	a	-	a	-	b	a	a	a	-	a	b	a	a	b	b	a	b	a	b	-	a	b	a	b	a	b	a	a	a	b	a	a	a	a	a	a	a	b	a	a
RA03_rdm_199587_77	A3	44.301	A03	1790756	a	b	b	b	a	a	b	a	-	b	a	a	a	-	a	b	a	a	b	b	a	b	a	b	a	a	b	a	b	-	b	a	a	a	b	a	a	a	a	a	a	a	b	-	a
RA03_187014_68	A3	44.341	A03	23082953	a	b	b	b	a	a	-	a	-	b	a	a	a	-	a	b	a	a	b	b	a	b	a	-	a	a	b	a	b	a	b	a	a	a	b	a	a	a	a	a	a	a	b	a	a
RA03_175421_72	A3	44.443	A03	23400497	a	b	b	b	a	a	-	a	-	b	a	a	a	-	a	b	a	a	b	b	a	b	a	-	a	a	b	a	b	a	b	a	a	a	b	a	a	a	a	a	a	a	b	a	-
RA03_175659_41	A3	44.467	A03	23400580	a	b	b	b	a	a	-	a	-	b	a	a	a	-	-	b	a	a	b	b	a	b	a	b	a	a	b	a	-	a	b	a	a	a	b	a	a	a	a	-	a	a	b	a	-
RA03_268061_15	A3	44.726	A03	23456655	a	b	b	-	a	-	-	a	-	b	a	a	a	-	a	b	a	a	b	b	a	b	-	b	a	a	b	a	b	a	b	a	a	a	b	a	a	a	a	a	a	a	b	a	a
RA03_rdm_138832_20	A3	45.172	A03	1783610	a	b	b	-	a	a	-	a	-	b	a	a	a	-	a	b	a	a	b	b	a	b	a	b	a	-	b	a	-	a	-	a	a	a	b	a	a	a	a	-	a	a	b	a	a
RA03_194842_45	A3	46.953	A03	23696834	a	b	b	b	a	a	-	b	-	b	a	a	a	-	a	b	a	a	b	b	a	b	a	b	a	a	b	a	b	a	b	a	a	a	b	a	a	a	a	a	a	a	b	a	a
RA03_179702_20	A3	46.963	A03	23860152	a	b	b	b	a	a	-	b	-	b	a	a	a	-	a	b	a	a	b	b	a	b	a	b	a	a	b	a	b	a	b	a	a	a	b	a	a	a	a	a	a	a	b	a	a
RA03_180785_39	A3	47.985	A03	24029507	a	b	b	b	-	a	-	b	-	b	-	-	a	b	a	b	a	a	b	b	a	b	a	b	a	a	b	a	b	a	b	a	a	a	b	a	a	a	a	a	a	a	b	a	a
RA03_199280_29	A3	48.558	A03	23999936	a	b	b	b	b	a	-	b	-	b	a	a	a	-	a	b	a	a	b	b	a	b	a	b	a	a	b	a	b	a	b	a	a	a	b	a	a	a	a	a	a	a	b	a	a
RA03_157494_80	A3	49.226	A03	23887596	a	b	b	b	b	a	-	b	-	b	a	a	a	-	a	b	a	a	b	b	a	b	-	b	a	a	b	a	-	a	b	a	-	a	b	a	a	a	a	a	-	a	b	a	-
Un_265797_62	A3	50.419	Unknown	-	a	b	b	b	b	a	-	b	-	b	a	-	a	-	a	b	a	-	b	b	a	b	a	-	a	a	b	a	-	a	b	a	a	a	b	a	a	a	a	a	-	a	b	a	a
RA03_186194_67	A3	50.705	A03	24693977	a	b	b	b	b	a	-	b	-	b	a	a	a	-	a	b	a	a	b	b	a	b	a	b	a	a	b	a	b	a	b	a	a	a	b	a	a	a	a	a	a	a	b	a	a
RA03_264993_79	A3	51.324	A03	24577143	a	b	b	b	b	a	-	b	-	b	a	a	a	-	a	b	a	a	b	b	a	b	a	b	a	a	b	a	b	a	b	a	a	a	b	a	a	a	a	a	a	a	b	a	a
RA03_193019_78	A3	51.38	A03	24327476	a	b	b	b	b	a	-	b	-	b	a	a	a	-	a	b	a	a	b	b	a	b	a	-	a	-	b	a	b	a	b	a	a	a	b	a	a	a	a	a	-	a	b	a	a
RA03_258248_8	A3	51.939	A03	24698620	a	b	b	b	b	a	-	b	-	b	a	-	a	-	a	b	a	a	b	b	a	a	a	b	a	a	b	a	b	-	b	a	a	a	b	a	a	a	a	a	a	a	b	a	a
RA03_266530_57	A3	55.646	A03	25219621	a	b	b	b	b	a	-	b	-	b	a	a	a	-	a	b	a	b	-	b	a	-	a	b	a	a	b	a	b	a	b	a	b	a	b	a	a	a	a	a	a	a	b	a	a
RA03_282394_57	A3	59.105	A03	25385294	a	b	b	b	b	a	-	b	b	b	a	a	a	-	a	b	a	b	b	b	a	b	a	-	a	a	b	a	b	a	b	a	b	a	b	a	a	b	a	a	a	a	-	a	b
RA03_161678_56	A3	59.325	A03	25720857	a	b	b	b	b	a	-	b	-	b	a	a	a	-	a	b	a	b	b	-	a	b	a	-	a	a	b	a	-	a	b	-	-	a	b	a	a	-	a	-	a	a	b	a	b
RA03_261685_25	A3	59.791	A03	25566224	a	b	b	b	-	a	-	b	-	b	a	a	a	-	a	b	a	-	b	b	a	b	a	b	a	a	b	a	b	a	-	a	b	a	b	a	a	-	a	a	b	a	b	a	b
RA03_rdm_268817_38	A3	60.063	A03	2073952	a	b	b	b	-	a	-	b	-	b	a	a	a	-	a	b	a	b	b	b	a	b	a	b	a	-	b	a	b	a	b	a	-	a	b	a	a	b	a	a	b	-	b	a	b
RA03_190526_53	A3	60.837	A03	25567899	a	b	b	b	b	a	-	b	-	b	a	a	a	-	a	b	a	b	b	b	a	b	a	b	a	a	b	a	b	a	b	a	b	a	b	a	a	b	a	a	b	-	b	a	b
RA03_177162_12	A3	60.846	A03	25506030	a	b	b	-	b	a	-	b	-	b	a	a	a	-	a	b	a	b	b	b	a	b	a	b	a	a	b	a	b	a	b	a	b	a	b	a	a	b	a	a	b	-	b	a	b
RA03_182179_71	A3	60.863	A03	25464743	a	b	b	b	b	a	-	b	-	b	a	a	a	-	a	b	a	b	b	b	a	b	a	b	a	a	b	a	b	a	b	a	b	a	b	a	a	b	a	a	b	a	b	a	b
RA03_284974_79	A3	60.863	A03	25733207	a	b	b	b	b	a	-	b	-	b	a	a	a	-	a	b	a	b	b	b	a	b	a	b	a	a	b	a	b	a	b	a	b	a	b	a	a	b	a	a	b	a	b	a	b
RA03_185424_36	A3	60.995	A03	25467081	a	b	b	b	b	a	-	b	-	b	a	a	a	-	a	b	a	b	b	b	a	b	a	b	a	a	b	a	b	a	b	a	b	a	b	a	a	b	a	a	b	-	-	a	b
RA03_177449_82	A3	61.061	A03	25425241	a	b	b	b	b	a	-	b	-	b	a	a	a	-	a	b	a	b	b	b	a	-	a	b	a	-	b	a	-	a	b	a	b	a	b	a	a	b	a	a	b	a	b	a	b
RAnn_rdm_199816_39	A3	66.442	Ann	12034627	a	b	b	b	b	a	-	b	b	b	a	a	a	-	a	b	a	b	b	a	a	b	b	b	a	a	b	a	a	a	b	a	b	a	b	a	a	b	a	a	b	a	a	a	b
RAnn_rdm_276285_76	A3	66.554	Ann	42968495	a	b	b	b	b	a	-	b	-	b	a	a	a	-	a	b	a	b	b	a	a	b	b	b	a	a	b	a	a	a	b	a	b	a	b	a	a	b	a	a	b	a	a	a	b
RA03_176101_14	A3	67.115	A03	26205954	a	b	b	b	b	b	-	b	-	b	a	a	a	-	a	b	a	b	b	a	a	b	b	-	a	a	b	a	a	a	b	a	b	a	b	a	a	b	a	a	b	a	a	a	b
RA03_rdm_199919_20	A3	68.502	A03	2172014	a	b	b	b	b	b	-	b	-	b	a	-	a	-	a	b	a	b	b	a	a	-	b	b	a	a	b	a	a	a	b	a	b	a	b	a	a	b	a	a	b	a	a	a	b
Un_167292_56	A3	71.167	Unknown	-	a	b	b	b	b	b	-	b	b	b	a	-	a	-	a	b	a	b	-	a	a	-	b	-	a	a	b	a	-	a	b	a	b	a	b	a	a	b	a	a	b	a	a	a	b
RA03_193422_41	A3	71.373	A03	27061229	a	b	b	b	b	b	-	b	-	b	a	-	a	-	a	b	a	b	b	a	a	b	b	b	a	a	b	a	a	a	b	a	b	a	b	a	a	b	a	a	b	a	a	a	b
Un_175737_59	A3	71.681	Unknown	-	a	b	b	b	b	b	-	b	-	b	a	-	a	-	a	b	a	b	b	a	-	b	b	b	a	-	b	a	-	a	-	-	b	a	b	a	a	b	a	a	b	a	a	a	b
Un_199998_21	A3	71.874	Unknown	-	a	b	b	b	b	b	-	b	-	b	a	-	a	-	a	b	a	b	b	a	a	-	b	b	a	-	b	a	a	a	b	a	b	a	b	a	a	b	a	a	b	a	a	a	b
RA03_271903_7	A3	72.063	A03	27333531	a	b	b	b	b	b	-	b	-	b	a	-	a	-	a	b	a	b	b	a	-	b	b	b	a	a	b	a	a	a	b	a	b	a	b	a	a	b	a	a	b	a	a	a	b
RA03_181075_29	A3	72.108	A03	27280239	a	b	b	b	b	b	-	b	-	b	a	-	-	-	a	b	a	b	-	a	a	b	b	-	a	a	b	a	a	a	b	a	b	a	b	a	a	b	a	a	b	a	a	a	b
Un_180338_64	A3	73.12	Unknown	-	a	b	b	b	b	b	b	b	-	b	a	-	a	-	a	b	-	b	b	a	a	b	b	b	a	a	b	a	a	-	b	a	b	a	b	a	a	b	a	a	b	a	a	a	b
RA03_267865_40	A3	73.742	A03	26268789	a	b	b	b	b	b	-	b	-	b	a	-	a	-	a	b	-	b	a	a	a	b	b	b	a	a	-	a	a	a	-	a	-	a	b	a	a	b	a	a	b	a	a	a	b
RAnn_rdm_186083_31	A3	76.018	Ann	10102120	a	b	b	b	b	b	-	-	-	b	a	-	a	-	a	b	a	b	b	a	a	b	b	b	a	a	b	a	-	a	b	a	b	a	b	-	a	b	a	a	b	a	a	a	b
RA03_266239_71	A3	76.37	A03	27648455	a	b	b	b	b	b	-	b	-	b	a	-	a	-	a	b	a	-	b	a	a	b	b	b	a	a	b	a	a	a	b	a	b	a	b	a	a	b	a	a	b	a	a	a	b
RA03_200159_35	A3	76.916	A03	27771518	a	b	b	b	b	b	-	b	a	b	a	-	a	-	a	b	a	b	b	a	a	b	b	b	a	a	b	a	a	a	-	a	b	a	b	-	a	b	a	a	-	a	a	a	b
RA03_216946_16	A3	79.289	A03	27991104	a	b	b	b	b	b	-	-	-	b	a	-	a	-	a	b	a	b	b	a	a	b	b	b	a	a	b	a	a	a	b	a	b	a	a	-	a	b	a	a	b	a	a	a	b
RA03_264782_45	A3	82.104	A03	28117086	a	b	b	-	b	-	-	b	-	b	a	-	a	-	a	b	a	b	b	a	a	-	b	-	a	a	b	a	a	a	b	a	b	-	a	-	a	b	a	a	b	a	a	a	b
RA03_178727_10	A3	82.225	A03	28409711	a	b	b	b	-	b	-	b	-	b	a	-	a	-	a	b	-	b	b	a	a	b	b	-	a	a	b	a	a	a	b	a	-	a	a	a	a	-	a	a	b	a	a	a	b
Un_286342_23	A3	82.271	Unknown	-	a	b	b	b	b	b	-	b	-	b	a	-	a	-	a	b	a	b	-	a	a	b	b	b	a	a	b	a	a	a	b	a	b	a	a	-	a	b	a	a	b	a	a	a	b
RA03_286402_54	A3	82.373	A03	28092217	a	b	b	b	-	b	-	b	-	b	a	-	a	-	a	b	a	b	b	a	a	b	b	b	a	-	b	a	a	a	b	a	b	a	a	-	a	b	a	a	b	a	a	a	b
Un_273956_23	A3	82.425	Unknown	-	a	b	b	b	b	-	-	b	-	b	a	-	a	-	a	b	a	b	b	a	a	b	b	b	a	a	b	a	a	a	b	a	b	a	a	b	a	b	a	a	b	a	a	a	b
RAnn_rdm_285717_57	A3	82.882	Ann	8989523	a	b	b	b	b	b	-	b	-	b	a	-	a	-	a	b	-	b	-	a	-	b	b	b	a	a	-	a	a	a	b	a	b	a	a	-	a	b	a	a	b	a	a	a	b
RA03_171211_28	A3	83.255	A03	28850189	a	b	b	b	b	b	-	b	-	b	a	-	a	-	a	b	-	b	b	-	a	b	b	-	a	a	-	a	a	a	b	-	b	a	a	-	a	b	a	a	b	a	a	a	-
RA03_257845_59	A3	83.381	A03	28556477	a	b	b	b	b	-	-	b	-	b	a	-	a	-	a	b	a	b	b	a	-	b	b	b	a	a	b	a	-	-	b	a	b	a	a	a	a	b	-	a	-	a	a	a	b
RA03_146208_13	A3	83.552	A03	28737563	a	b	b	b	b	b	-	b	-	b	a	-	a	-	-	-	a	b	b	a	a	b	b	b	a	a	-	a	a	a	b	a	b	a	a	a	a	b	-	a	b	-	a	a	b
RA03_286395_9	A3	83.856	A03	28707758	a	b	b	b	b	b	-	b	-	b	a	-	a	a	a	b	a	b	b	a	a	b	b	b	a	a	b	a	a	a	-	a	b	a	a	-	a	b	a	a	b	a	a	a	b
RA03_rdm_269205_47	A3	84.666	A03	5727385	a	b	b	b	b	b	-	-	-	b	a	-	a	-	a	a	a	b	b	a	a	b	b	b	a	a	b	a	a	a	b	a	b	a	a	-	a	b	a	a	b	a	a	a	-
RA03_rdm_186987_48	A3	85.017	A03	3271631	a	b	b	b	b	-	-	b	-	b	a	-	a	-	a	b	a	b	b	a	a	b	b	b	a	a	b	a	-	a	b	a	b	a	a	b	a	b	a	a	b	a	a	a	b
RA03_rdm_180517_31	A3	85.056	A03	2647423	a	b	b	b	b	b	-	b	-	b	a	-	a	-	a	b	a	b	b	a	a	b	b	b	a	a	b	a	a	a	b	a	b	a	a	-	a	b	a	a	b	-	a	a	b
RA03_rdm_255438_44	A3	85.072	A03	4890476	a	b	b	b	-	b	-	b	-	b	a	a	a	-	a	b	a	b	b	a	a	b	b	b	a	a	b	a	a	-	b	a	b	a	-	-	a	-	a	a	b	a	a	a	b
RA03_rdm_165948_16	A3	85.084	A03	4840018	a	b	b	b	b	-	-	b	-	-	a	-	a	-	a	b	-	b	b	a	a	-	b	-	a	a	b	a	a	a	b	-	b	-	a	b	a	b	a	a	b	a	a	a	b
RA03_rdm_175965_47	A3	85.101	A03	5197976	a	b	b	b	b	b	-	b	-	b	a	-	-	-	a	b	a	b	b	a	a	b	b	b	a	a	-	a	-	a	b	a	b	a	a	-	a	b	a	a	b	a	a	a	-
RAnn_rdm_194989_78	A3	85.135	Ann	13505455	a	b	b	b	b	b	a	b	-	b	a	-	a	-	a	b	a	b	-	a	a	b	b	b	a	a	b	a	a	a	b	a	b	a	a	-	a	b	a	a	b	a	a	a	b
RAnn_rdm_166756_20	A3	85.18	Ann	7702547	a	b	b	b	b	b	-	b	-	-	a	-	a	-	a	b	a	b	b	a	a	b	b	b	a	a	b	a	-	a	b	a	b	a	a	-	a	b	a	a	b	a	a	a	b
RA04_179295_57	A3	85.183	A04	13497484	a	b	b	b	b	b	-	b	-	b	a	-	a	-	a	b	-	b	b	a	a	b	b	b	a	a	b	a	a	a	b	a	b	a	a	-	a	b	a	-	b	-	a	a	b
RA03_rdm_286509_57	A3	85.196	A03	3984455	a	b	b	b	b	b	-	b	-	b	a	-	a	-	a	b	a	b	b	a	a	b	b	b	a	a	b	a	a	a	b	a	b	a	a	-	a	b	a	a	b	a	a	a	b
RA03_rdm_262894_37	A3	85.199	A03	4468112	a	b	b	b	-	b	-	b	-	b	a	-	a	-	a	b	a	b	b	a	-	b	b	b	a	-	b	a	a	a	b	-	b	a	a	-	a	b	a	a	b	-	a	a	b
RA03_rdm_270802_30	A3	85.201	A03	3271475	a	b	b	b	b	b	-	b	-	b	a	-	a	-	a	b	a	b	b	a	a	b	b	b	-	a	b	a	a	a	b	a	b	a	a	-	a	b	a	a	b	a	a	a	b
RA03_rdm_264663_65	A3	85.212	A03	3715672	a	b	b	b	b	b	-	b	-	b	a	b	a	-	a	b	a	b	b	a	a	b	b	b	a	a	b	a	a	a	b	a	b	a	a	-	a	b	a	a	b	a	a	a	b
RA03_268591_54	A3	85.221	A03	29204569	a	b	b	b	b	-	-	-	-	b	a	-	a	-	a	b	a	b	b	a	a	b	b	b	a	a	b	a	a	a	-	a	b	a	a	b	a	b	a	a	b	a	-	a	b
RA03_rdm_181748_6	A3	85.224	A03	5727924	a	b	b	b	b	b	-	b	-	b	a	b	a	-	a	b	a	b	b	a	a	b	b	b	-	a	b	a	a	-	b	a	b	a	a	-	a	b	a	a	b	a	-	a	b
RA03_rdm_173868_6	A3	85.227	A03	3831618	a	b	b	b	b	b	-	b	-	b	a	-	a	-	a	b	-	b	b	a	a	b	b	b	a	a	b	a	a	a	b	a	b	a	a	b	a	b	a	a	b	a	a	a	b
RA03_rdm_187634_59	A3	85.229	A03	4011386	a	b	b	b	b	b	-	b	-	b	a	-	a	-	a	b	a	b	b	a	-	b	b	b	a	a	b	a	a	a	b	a	b	a	a	-	a	b	a	a	b	a	a	a	b
Un_62897_23	A3	85.243	Unknown	-	a	b	b	-	b	b	-	b	-	b	a	-	a	-	a	b	a	b	-	a	a	b	b	b	a	a	-	a	a	a	-	a	b	a	a	-	a	b	a	a	b	a	a	a	b
RA03_rdm_286067_71	A3	85.248	A03	3734731	a	b	b	b	b	b	-	b	-	b	a	-	a	-	a	b	a	b	b	a	a	b	b	-	a	a	b	a	a	a	b	a	b	a	a	-	a	b	a	a	b	a	a	a	b
RAnn_rdm_180381_66	A3	85.267	Ann	18962384	a	b	b	b	b	b	-	b	-	b	a	-	a	-	a	b	a	b	b	a	a	b	b	b	a	a	b	a	-	a	b	a	b	a	a	-	a	b	a	a	b	a	a	a	b
RA03_rdm_289803_42	A3	85.273	A03	5698265	a	b	b	b	b	b	-	b	-	b	a	-	a	-	a	b	a	b	-	a	a	b	b	b	a	a	b	a	a	a	-	a	b	a	a	-	a	b	a	a	b	a	a	a	b
RA04_179944_60	A3	85.289	A04	13497057	a	b	b	b	b	b	-	b	-	b	a	-	a	-	a	b	a	b	b	-	a	b	b	-	a	a	b	a	a	a	b	a	b	a	a	-	a	b	a	a	b	-	a	a	b
RAnn_rdm_273504_12	A3	85.296	Ann	4399000	a	b	b	b	b	-	-	b	-	b	a	-	a	-	a	b	a	b	b	a	a	b	b	b	a	a	b	a	a	a	b	a	b	a	a	-	a	b	a	a	b	a	a	a	b
RA03_rdm_168754_10	A3	85.312	A03	5197988	a	b	b	b	b	b	-	b	-	b	a	-	a	-	a	b	a	b	b	-	-	b	b	b	a	a	b	a	-	-	-	a	b	a	a	b	a	b	a	a	b	a	a	a	b
RA03_rdm_264603_46	A3	85.314	A03	4957636	a	b	-	b	b	b	-	b	-	b	a	-	a	-	a	b	a	b	b	a	a	b	b	-	a	a	b	a	a	a	b	a	b	a	a	b	a	b	a	a	b	a	a	a	b
RA03_rdm_271593_11	A3	85.317	A03	4906323	a	b	b	b	b	b	-	b	-	b	a	-	a	-	a	b	a	b	b	a	a	b	b	b	a	a	b	a	a	a	b	a	b	a	-	-	a	b	a	a	b	a	a	a	b
RA03_rdm_264103_81	A3	85.319	A03	3900310	a	b	b	b	b	b	-	b	-	b	-	b	a	-	a	b	a	b	b	a	a	b	b	b	a	a	b	a	-	a	b	a	b	a	a	-	a	b	a	a	b	a	a	a	-
RA03_rdm_279852_61	A3	85.319	A03	4889608	a	b	b	b	b	b	-	b	-	b	a	-	a	-	a	b	a	b	b	a	a	b	b	b	a	a	b	a	a	a	b	a	b	a	a	-	a	b	-	a	b	a	a	a	b
RA03_278341_23	A3	85.321	A03	29297830	a	b	b	b	b	b	-	b	-	b	a	-	a	-	a	-	a	b	b	a	a	b	b	b	a	-	b	a	a	a	b	-	b	a	a	-	a	b	a	a	b	a	a	a	b
RAnn_rdm_286434_64	A3	85.325	Ann	7706592	a	b	b	b	b	b	-	b	-	b	a	-	-	-	a	-	a	b	b	a	a	b	b	b	a	a	b	a	a	a	b	a	b	a	a	-	a	b	a	-	b	a	a	a	b
RA03_rdm_166687_11	A3	85.329	A03	4689882	a	b	b	-	b	-	-	b	-	b	a	-	a	-	a	b	a	b	b	a	a	b	b	b	a	a	b	a	-	-	b	a	b	a	a	-	a	b	a	-	b	a	a	a	b
RA03_rdm_61619_44	A3	85.329	A03	3966087	a	b	b	b	b	b	-	b	-	b	a	-	a	-	a	b	a	b	b	a	a	b	b	b	a	a	b	a	a	a	b	a	b	a	a	-	a	b	a	a	b	a	a	a	b
RAnn_rdm_145125_38	A3	85.337	Ann	33359337	a	b	b	b	b	b	-	b	-	b	a	-	a	-	a	b	a	b	b	a	a	b	b	b	a	a	b	a	a	a	b	a	b	a	a	-	a	b	a	a	b	a	a	a	b
RA03_rdm_181307_25	A3	85.34	A03	3448461	a	b	b	b	b	b	-	b	-	b	a	-	a	-	a	b	a	b	b	a	a	b	b	b	a	a	b	a	a	a	b	a	b	a	a	-	a	b	a	a	b	a	a	a	b
RA03_rdm_276537_18	A3	85.34	A03	3970987	a	b	b	b	b	b	-	b	-	b	a	-	a	-	a	b	a	b	b	a	a	b	b	b	a	a	b	a	a	a	-	a	b	a	a	-	a	b	a	a	b	a	a	a	b
RA03_rdm_284355_17	A3	85.341	A03	5987537	a	b	b	b	-	b	-	b	-	b	a	-	a	-	a	-	a	b	b	a	a	b	b	b	a	a	-	-	a	a	b	a	b	a	a	-	a	b	a	a	b	a	a	a	b
RA03_170398_71	A3	85.342	A03	29705401	a	b	b	b	b	b	-	-	-	b	a	-	a	-	a	b	a	b	b	a	a	b	b	b	a	a	b	a	a	a	b	a	b	a	a	-	a	b	a	a	b	a	a	a	b
RA03_rdm_269407_46	A3	85.343	A03	3726681	a	b	b	b	b	b	-	b	-	b	a	a	a	-	a	-	a	b	b	a	a	b	b	b	a	a	b	-	a	a	b	a	b	a	a	-	a	b	a	a	b	a	a	a	b
RA03_279718_47	A3	85.348	A03	29233904	a	b	b	b	b	b	-	-	b	b	a	-	a	-	a	b	a	b	b	a	a	b	b	b	a	a	b	a	-	a	b	a	b	a	a	-	a	b	a	a	b	a	a	a	b
RA03_rdm_161586_24	A3	85.36	A03	4435825	a	b	b	b	b	b	-	b	-	b	-	-	a	-	a	b	a	b	b	a	a	b	b	-	a	-	b	a	a	a	b	a	b	a	a	-	a	b	a	a	-	a	a	a	b
RA03_rdm_187115_42	A3	85.366	A03	4979919	a	b	b	b	-	b	-	b	-	b	a	-	a	-	a	b	a	b	b	a	a	b	b	b	a	a	b	a	a	a	b	a	b	a	a	-	a	b	a	a	b	a	a	a	b
RAnn_rdm_180426_44	A3	85.366	Ann	13863736	a	b	b	b	b	b	-	b	-	b	a	-	a	-	a	b	a	b	-	a	a	b	b	b	a	-	b	a	a	a	b	a	b	a	a	-	a	b	-	a	b	-	a	a	b
RA03_rdm_183074_27	A3	85.367	A03	3203608	a	b	b	b	b	b	-	b	-	b	a	-	a	-	a	b	a	b	b	a	a	b	b	b	-	a	b	a	a	a	b	a	b	a	a	-	a	b	a	a	b	-	a	a	b
RAnn_rdm_260426_8	A3	85.376	Ann	7839738	a	b	b	b	b	b	-	b	-	b	a	-	a	-	a	b	a	b	b	a	a	b	b	b	a	a	b	a	a	a	b	a	b	a	a	b	a	b	a	a	b	a	-	a	b
RA03_rdm_175073_80	A3	85.387	A03	4909789	a	b	b	b	b	b	-	b	-	b	a	-	a	-	a	b	a	b	b	a	a	-	b	-	a	a	b	a	-	a	b	a	b	a	a	-	a	b	a	a	b	a	a	a	b
RA03_rdm_272507_15	A3	85.391	A03	4439126	a	b	b	b	b	b	-	b	-	b	a	-	a	-	a	b	a	b	b	a	a	b	b	b	a	a	b	a	a	a	b	a	b	a	a	-	a	b	a	a	b	a	a	a	b
RA03_rdm_172359_28	A3	85.402	A03	5698170	a	b	b	b	b	b	-	b	-	b	a	-	a	-	a	b	a	b	b	a	a	b	b	b	a	a	b	a	-	a	b	a	b	a	a	-	a	b	a	a	b	a	a	a	b
RA03_rdm_187411_67	A3	85.407	A03	3294412	a	b	b	b	b	b	-	b	-	b	a	-	a	-	a	b	a	b	b	a	a	b	b	b	a	a	b	a	a	a	b	a	b	a	a	-	a	b	a	a	b	a	a	a	b
RAnn_rdm_258027_41	A3	85.412	Ann	18962537	a	b	b	b	-	b	-	b	-	b	a	b	a	-	a	b	-	b	b	a	a	b	b	b	a	a	-	a	a	a	b	a	-	-	a	-	a	b	a	a	b	-	a	a	b
RA03_rdm_166956_47	A3	85.426	A03	4910178	a	b	b	b	-	b	-	b	-	b	a	b	a	-	a	b	a	b	b	a	a	b	-	b	a	a	b	a	a	a	b	-	b	a	a	-	a	b	a	a	b	a	-	a	b
RA03_rdm_257477_77	A3	85.428	A03	4906668	a	b	b	b	b	b	-	b	-	b	-	-	a	-	a	b	a	-	b	a	a	-	-	b	a	a	b	a	a	-	b	a	b	a	a	-	a	b	a	-	b	a	a	a	b
RAnn_rdm_166337_26	A3	85.429	Ann	4241725	a	b	b	b	b	b	-	b	-	b	a	-	a	-	a	b	a	b	b	a	a	b	b	-	a	a	-	a	a	a	-	a	b	a	a	-	a	b	a	a	b	a	a	a	b
RA03_rdm_263340_58	A3	85.454	A03	4978320	a	b	b	b	b	b	-	-	-	b	a	-	a	-	a	b	a	b	b	a	a	b	b	b	a	a	b	a	-	a	b	a	b	a	a	-	a	b	a	a	b	a	-	a	b
RAnn_rdm_283352_71	A3	85.456	Ann	13873425	a	b	b	b	b	b	-	b	-	b	a	-	a	-	a	b	a	b	b	a	a	b	b	-	a	a	b	a	a	a	-	a	b	a	a	-	a	b	a	a	b	a	-	a	b
RA03_rdm_260078_16	A3	85.459	A03	2524714	a	b	b	b	b	b	-	b	-	b	a	-	a	-	a	-	a	b	b	a	a	b	b	-	a	a	b	a	a	-	b	a	b	a	a	-	a	b	a	a	b	a	a	-	b
RAnn_rdm_166735_68	A3	85.462	Ann	30018351	a	b	b	b	b	b	-	b	-	b	-	-	a	-	a	-	a	b	b	a	a	b	b	b	a	a	b	a	a	-	b	a	b	a	a	-	a	b	a	a	-	a	a	a	b
RA03_rdm_182825_21	A3	85.464	A03	4705249	a	b	b	b	b	b	-	b	-	b	a	-	a	-	a	b	a	b	b	a	a	b	b	b	a	a	b	-	a	a	-	a	b	a	a	-	a	b	a	a	b	a	a	a	b
RA03_rdm_263993_57	A3	85.494	A03	4906469	a	b	b	b	b	b	-	b	-	b	-	-	a	-	a	b	a	b	b	a	a	-	b	-	a	a	b	a	-	a	b	-	b	a	a	-	a	b	a	a	b	a	a	a	b
RA03_260575_79	A3	85.515	A03	29245204	a	b	b	b	b	b	-	b	-	b	a	-	a	-	a	b	a	b	b	a	a	b	b	b	a	-	b	a	a	a	b	a	b	a	a	-	a	b	a	a	b	a	a	a	b
RA03_rdm_176363_7	A3	85.565	A03	4399548	a	b	b	b	b	b	-	b	-	b	a	b	a	-	a	b	a	b	b	a	a	b	b	b	a	a	b	a	a	a	b	a	b	a	a	a	a	b	a	a	b	a	a	a	b
RA03_rdm_154730_68	A3	85.574	A03	4890755	a	b	b	b	b	b	-	b	-	b	a	b	-	-	a	b	-	b	b	a	a	b	b	b	a	a	b	a	-	a	b	a	-	a	a	-	a	b	-	a	b	-	a	a	b
RAnn_rdm_276438_78	A3	86.14	Ann	7678217	a	b	b	b	b	a	-	b	-	b	a	-	a	-	a	b	a	b	b	a	a	b	b	b	a	a	b	a	a	a	b	a	b	a	a	-	a	b	a	a	b	a	a	a	b
RA03_rdm_171405_57	A3	86.541	A03	5727627	a	b	b	b	-	b	-	b	-	b	a	-	a	-	a	b	a	a	b	a	a	b	-	b	a	a	b	a	a	-	b	a	b	a	a	-	a	b	a	a	b	a	a	a	b
RAnn_rdm_263586_70	A3	86.928	Ann	7697188	a	b	b	b	b	b	-	b	-	b	a	-	a	-	a	b	-	b	b	a	a	b	b	b	a	a	b	a	a	a	b	a	b	a	a	-	a	b	a	a	b	a	a	a	b
RA04_164061_52	A4	0	A04	8031022	a	b	b	b	b	a	b	-	a	b	a	b	a	a	b	a	b	b	a	a	-	b	a	b	a	b	a	b	-	a	a	a	-	b	b	-	a	b	b	b	b	a	a	a	b
RA04_286620_58	A4	1.104	A04	8030834	a	b	b	b	b	a	b	a	a	b	a	b	a	a	b	a	b	b	a	a	b	b	a	b	a	b	a	b	a	a	a	a	a	b	b	b	a	b	b	b	b	a	a	a	b
RA04_201129_82	A4	1.181	A04	8004372	a	b	b	b	b	a	b	a	a	b	-	b	a	a	b	a	b	b	a	a	b	b	a	b	a	b	a	b	a	a	a	-	a	b	b	b	a	-	b	b	b	a	a	a	b
RA04_286503_30	A4	1.232	A04	8022982	a	b	b	b	b	a	b	a	a	b	a	-	a	a	b	a	b	b	a	a	b	b	a	b	a	b	a	b	a	a	a	a	a	b	b	b	a	b	b	b	b	a	a	a	b
RA04_183637_46	A4	2.489	A04	7911217	a	b	b	b	b	a	b	a	a	b	a	b	a	a	b	a	b	b	a	a	b	b	a	b	a	b	a	b	a	a	a	a	a	b	b	b	a	b	b	b	b	a	a	a	b
RA04_279913_9	A4	4.859	A04	7709328	a	b	b	b	b	a	b	a	a	b	a	b	a	a	b	a	b	b	a	a	-	b	a	b	a	b	a	b	a	a	a	a	a	b	b	b	a	b	b	b	b	a	a	a	b
RA04_284472_77	A4	5.369	A04	7398849	a	b	-	b	b	a	-	a	a	b	a	b	a	a	b	a	b	-	a	a	b	b	a	b	a	b	-	b	a	a	a	a	a	b	b	b	a	b	b	b	b	a	a	a	b
RA04_278639_35	A4	5.522	A04	7588971	a	b	b	b	b	a	b	a	a	b	a	b	a	a	b	a	b	b	a	a	b	b	a	b	a	b	a	b	a	a	a	a	a	b	b	b	a	b	b	b	b	a	a	a	b
RA04_285850_70	A4	5.528	A04	7407545	a	b	b	b	b	a	b	a	a	b	a	b	a	a	b	a	b	b	-	a	b	b	a	b	a	b	a	b	a	a	a	a	a	b	b	b	a	b	b	b	b	a	a	a	b
RA04_148213_20	A4	5.965	A04	7152164	a	b	b	b	b	-	b	a	a	b	a	b	a	a	b	a	-	b	a	a	b	b	a	-	a	b	a	b	a	-	a	a	a	b	-	-	a	-	b	b	b	a	a	a	-
RA04_188675_25	A4	6.097	A04	7476749	a	b	b	b	b	a	b	a	a	b	a	b	a	a	b	a	b	b	a	a	b	b	a	b	a	b	a	b	a	a	a	a	a	b	b	b	a	b	b	b	b	a	a	a	b
RA04_177503_51	A4	6.39	A04	7048965	a	b	b	b	-	a	b	a	a	b	a	b	a	-	b	a	b	b	a	a	b	b	a	b	b	b	a	b	a	a	a	a	a	b	b	b	-	b	-	b	b	a	a	a	b
RA04_175188_17	A4	6.474	A04	6982133	a	b	b	b	b	a	b	a	a	b	a	b	a	a	b	a	b	b	-	a	b	b	a	b	-	b	a	b	a	a	a	a	a	b	b	b	-	b	b	b	b	a	a	a	b
RA04_182708_57	A4	6.686	A04	7047102	a	b	b	b	b	a	b	a	a	b	a	b	a	a	b	a	b	b	a	a	b	b	a	b	a	b	a	b	a	a	a	a	a	b	b	b	a	b	b	b	b	a	a	a	b
RA04_264037_58	A4	6.742	A04	7150873	a	b	b	b	-	-	b	a	a	b	a	b	a	a	b	a	b	b	a	a	b	b	a	b	a	b	a	b	a	a	a	a	a	b	b	b	a	b	b	-	b	a	a	a	b
RA04_171706_47	A4	7.381	A04	7048882	a	b	b	b	b	a	-	a	a	b	a	b	a	-	b	a	b	b	a	a	b	b	a	b	a	b	a	b	a	a	a	a	a	b	b	b	a	b	b	b	-	a	a	a	b
RA04_168096_60	A4	7.443	A04	7007392	a	b	b	b	b	a	b	a	a	b	a	b	a	a	b	a	b	b	a	-	b	b	a	-	a	b	a	-	a	a	a	a	-	b	b	b	a	b	b	b	b	a	a	a	-
RA04_275926_32	A4	7.985	A04	6890829	a	b	b	b	b	a	b	a	a	b	a	b	a	a	b	a	b	-	a	a	b	b	a	b	a	b	a	b	a	a	a	a	a	b	b	b	a	b	b	b	b	a	a	a	b
RA04_179031_27	A4	11.394	A04	6599135	a	b	b	b	b	a	b	a	a	b	a	b	-	a	b	a	b	b	a	a	b	b	-	b	a	b	a	a	a	a	a	a	a	b	b	-	a	b	b	b	b	a	a	a	b
RA04_286452_16	A4	11.409	A04	6569436	a	b	b	b	b	a	b	a	a	b	a	b	a	a	b	a	b	b	a	a	b	b	a	b	a	b	a	a	a	a	a	a	a	b	b	b	a	b	b	b	b	a	a	a	b
RA04_286634_14	A4	11.441	A04	6567461	a	b	b	-	b	a	b	a	a	b	a	b	a	a	b	a	b	b	a	a	b	b	a	b	a	b	a	a	a	a	a	a	a	b	b	b	a	b	b	b	b	a	a	a	b
RA04_286419_33	A4	11.607	A04	6567586	a	b	b	b	b	a	b	a	a	b	a	-	a	a	b	a	b	b	a	a	b	b	a	b	a	b	a	a	a	a	-	a	a	b	b	-	a	b	b	b	b	a	a	a	b
RA04_147797_33	A4	11.784	A04	6541344	a	b	b	b	b	a	b	a	a	b	a	b	a	a	b	a	b	b	a	a	b	b	a	b	a	b	a	a	-	a	a	a	a	b	b	b	a	b	-	b	b	a	a	a	b
RA04_199557_30	A4	11.818	A04	6397862	a	b	b	b	b	a	b	a	a	b	a	b	a	a	b	a	b	b	a	a	b	b	a	b	a	b	a	a	a	a	a	a	a	b	b	-	a	b	b	b	b	a	a	a	b
RA04_119561_45	A4	11.846	A04	6625696	a	b	b	b	b	a	b	a	a	b	a	b	a	a	b	a	b	b	-	a	b	b	a	b	a	b	a	a	-	a	a	a	a	b	b	b	a	b	b	b	b	a	a	a	b
RA04_173777_25	A4	11.917	A04	6692947	a	b	b	b	b	a	b	a	a	b	a	b	a	a	b	a	b	b	a	a	b	b	a	b	a	b	a	a	a	a	a	a	a	b	b	b	a	b	b	b	b	a	a	a	-
RA04_189438_13	A4	13.396	A04	5552783	a	b	b	b	b	a	b	a	b	b	a	b	a	a	b	a	b	b	-	a	b	a	a	b	a	b	a	a	a	a	a	a	-	b	b	b	a	b	b	b	b	a	a	a	b
RA04_173404_45	A4	13.629	A04	5541703	a	b	b	b	b	a	b	a	b	b	a	b	a	a	b	a	b	b	a	a	b	a	a	b	a	-	a	a	a	a	a	a	a	b	b	b	a	b	b	b	b	-	a	a	b
RA04_183818_27	A4	13.68	A04	6178437	a	b	b	b	b	a	b	a	b	b	a	b	a	a	b	a	b	b	a	a	b	a	a	b	a	b	a	a	a	-	a	a	a	b	b	b	a	b	b	b	b	a	a	a	b
RA04_rdm_201465_24	A4	13.697	A04	510314	a	b	b	b	b	a	b	a	b	b	a	b	a	a	b	a	b	b	a	a	b	a	a	b	a	b	a	a	a	a	a	a	a	b	b	-	a	b	b	b	b	a	a	a	b
Un_275038_54	A4	13.715	Unknown	-	a	b	b	b	b	a	b	a	b	b	a	b	a	a	b	a	b	b	a	a	b	-	a	b	a	b	a	a	a	a	a	a	a	b	b	b	a	b	b	b	b	a	a	a	b
RA04_197562_17	A4	13.823	A04	5698622	a	b	b	b	b	a	b	a	b	b	a	b	a	a	b	a	b	b	a	a	b	-	a	b	-	b	a	a	a	a	a	a	a	b	b	b	a	b	b	b	b	a	a	a	-
RA04_182108_51	A4	13.825	A04	5664474	a	b	b	b	b	a	b	a	-	b	a	b	a	a	b	a	b	b	a	a	b	a	a	-	a	b	a	a	a	a	a	a	a	b	b	-	a	b	b	b	b	a	a	a	b
RA04_171196_62	A4	13.831	A04	5963188	a	b	b	b	b	a	b	a	b	b	a	b	a	a	-	a	-	b	a	a	b	-	-	b	a	-	a	a	-	a	a	a	a	b	b	-	a	b	b	b	b	a	a	a	-
RA04_176655_66	A4	13.846	A04	5666855	a	b	b	b	-	a	b	a	b	b	a	b	a	a	-	a	b	b	a	a	b	a	a	b	-	b	a	a	a	a	a	a	a	b	b	b	a	b	b	b	b	a	a	a	b
RAnn_rdm_180270_6	A4	13.922	Ann	34120968	a	b	b	b	b	a	b	a	b	b	a	b	a	a	b	a	b	b	a	a	b	a	a	b	a	b	a	a	a	a	a	a	a	b	b	b	a	b	b	b	b	a	a	a	b
RA04_270213_71	A4	13.931	A04	5535129	a	b	b	b	b	a	b	a	b	b	a	b	a	a	b	a	b	b	a	a	b	a	a	-	a	b	a	a	a	a	a	a	a	b	b	b	a	b	b	b	b	a	a	a	b
RA04_260780_33	A4	13.983	A04	5963271	a	b	b	b	b	a	b	a	b	b	a	b	a	a	b	-	b	b	a	a	b	a	a	-	-	b	a	a	a	a	a	a	a	b	b	b	a	b	b	b	b	a	a	-	b
RAnn_rdm_192768_30	A4	14.009	Ann	41913707	a	b	b	b	b	a	b	a	b	b	a	b	a	a	b	a	b	b	a	a	b	a	a	b	a	b	a	a	a	a	a	a	a	b	b	b	a	b	b	b	b	a	a	a	b
RA04_182818_43	A4	14.048	A04	5542464	a	b	b	b	b	a	b	a	b	b	a	-	a	a	b	a	-	b	a	a	b	a	a	b	a	b	a	a	a	a	a	a	a	b	b	b	a	b	b	-	b	a	a	a	b
RA04_279908_8	A4	14.062	A04	5697093	a	b	b	b	b	a	b	a	b	b	a	b	a	a	b	a	b	b	a	a	b	a	a	b	a	b	a	a	a	a	a	a	a	b	b	b	a	b	b	b	b	a	a	a	b
RA04_286325_6	A4	14.136	A04	5750232	a	b	b	b	b	a	b	a	b	b	a	b	a	a	b	a	b	b	a	a	b	a	a	b	a	b	a	-	a	a	a	a	a	b	b	b	a	b	b	b	b	a	-	a	b
RA04_183034_79	A4	14.282	A04	5524868	a	b	b	b	b	a	b	a	b	b	a	b	a	a	b	a	b	b	a	a	b	a	a	b	a	b	a	a	-	a	a	a	a	b	b	b	a	b	b	b	b	a	a	a	b
RA04_165646_25	A4	14.294	A04	5534405	a	b	b	b	-	a	b	a	b	b	a	b	a	a	b	-	b	b	a	a	b	a	a	-	a	b	a	a	a	a	a	a	a	b	b	b	a	b	b	b	-	a	a	a	b
RA04_184844_33	A4	14.388	A04	5599030	a	b	b	b	b	a	b	a	b	b	a	b	a	a	b	a	b	-	a	a	b	a	a	b	a	b	a	a	a	a	a	-	a	b	b	b	a	b	b	b	b	a	a	a	b
RA04_169622_34	A4	14.47	A04	6081465	a	b	-	b	b	a	b	a	b	-	a	-	a	a	b	a	b	-	a	a	-	a	a	-	a	b	a	a	a	a	a	a	a	-	b	b	a	b	b	b	b	a	a	a	b
Un_166250_57	A4	15.374	Unknown	-	a	b	b	b	b	a	b	a	b	b	a	b	a	a	b	a	b	b	-	b	-	a	-	b	a	b	a	-	b	a	a	a	a	b	b	b	a	-	b	b	b	a	-	a	b
RA04_194562_58	A4	16.217	A04	5408795	a	b	b	b	b	a	b	a	b	b	a	-	a	a	b	a	b	b	a	b	b	a	a	b	a	b	a	a	b	a	a	a	a	b	b	b	a	b	b	b	b	a	b	a	b
RAnn_rdm_286694_59	A4	16.378	Ann	45766078	a	b	b	b	b	a	b	a	b	-	a	b	a	a	b	a	b	b	-	b	b	a	a	b	a	b	a	a	b	a	-	a	a	b	b	b	a	b	b	b	-	a	b	a	b
RA04_286079_24	A4	16.406	A04	5440087	a	b	b	b	b	a	b	a	b	b	a	b	a	a	b	a	b	b	a	b	b	a	a	b	a	b	a	a	b	a	a	a	a	b	b	b	a	b	b	b	b	-	b	a	b
RA04_186512_23	A4	16.443	A04	5189350	a	b	b	b	b	a	b	a	b	b	a	b	a	a	b	-	b	b	a	b	b	a	-	-	a	b	a	a	b	a	a	a	a	b	b	b	a	b	b	b	b	a	b	a	b
RA04_286315_48	A4	16.547	A04	5259307	a	b	b	b	-	a	b	a	b	b	a	b	a	a	b	a	b	b	a	b	b	a	-	b	a	b	a	a	b	a	a	a	a	b	b	b	a	b	b	b	b	a	b	a	b
RA04_189555_18	A4	16.908	A04	5110544	a	b	b	b	b	-	b	a	b	b	a	b	a	a	b	a	b	b	a	b	b	a	a	b	a	b	a	a	-	a	a	a	a	-	b	b	a	b	b	-	b	a	b	a	b
RA04_286626_65	A4	16.944	A04	4908068	a	b	b	b	b	a	b	a	b	b	a	b	a	a	b	a	b	b	a	b	b	-	a	b	a	b	a	a	b	a	a	a	a	b	b	b	a	b	b	b	b	a	b	a	b
RA04_286446_81	A4	17.262	A04	5104157	a	b	b	b	b	a	b	a	b	b	a	b	a	a	b	a	b	b	-	b	b	a	a	b	a	b	a	a	b	a	a	a	a	b	b	b	a	b	b	b	b	a	b	-	b
RA04_269278_11	A4	17.28	A04	5034608	a	b	b	b	b	a	b	a	-	b	a	b	a	a	b	a	b	b	a	b	b	a	a	b	a	b	a	a	b	a	a	a	a	b	b	b	a	b	b	-	b	a	b	a	b
RA04_271090_22	A4	17.402	A04	5083178	a	b	b	b	b	a	b	a	b	b	a	b	a	a	b	a	b	b	a	b	b	a	a	b	a	b	a	a	b	a	a	a	a	b	b	b	a	b	b	b	b	a	b	a	b
RA04_153589_55	A4	18.085	A04	5052004	a	b	b	b	b	-	b	-	b	b	a	b	a	-	b	a	b	b	a	b	b	a	a	b	a	b	-	-	b	-	a	a	a	-	b	-	a	b	b	b	b	a	b	-	b
RA04_201544_59	A4	21.482	A04	4434770	a	b	b	b	a	a	b	a	b	b	a	b	a	a	b	a	b	b	b	-	b	a	a	b	a	b	a	a	b	a	a	a	a	b	b	-	a	b	b	b	b	a	b	a	b
RA04_286546_49	A4	23.05	A04	3788813	a	b	b	b	a	a	b	a	b	b	a	b	a	a	b	a	b	b	b	b	b	a	a	b	a	b	a	a	b	a	a	a	a	b	b	b	a	b	b	b	b	a	b	a	b
RA04_286485_46	A4	23.081	A04	3748326	a	b	b	b	a	a	b	a	b	b	a	b	a	a	b	a	b	b	-	b	b	a	a	b	a	b	a	a	b	a	a	a	a	b	b	b	a	b	b	b	b	a	b	a	b
RAnn_rdm_187644_8	A4	23.484	Ann	36472754	a	b	b	b	a	a	b	a	b	b	a	b	a	a	b	a	b	b	b	b	b	a	a	b	a	b	a	a	b	a	-	a	a	b	b	b	a	b	b	b	b	a	b	a	b
RA04_285923_25	A4	27.726	A04	3587435	a	b	a	a	a	a	b	a	b	b	a	b	a	a	b	a	-	b	b	b	b	a	a	b	a	b	a	b	b	a	a	a	a	b	b	b	a	b	b	b	b	-	b	a	b
RA04_286591_74	A4	28.51	A04	3488544	a	b	a	a	a	a	b	-	b	b	a	b	a	a	b	a	b	a	b	b	b	a	a	b	a	b	a	b	b	a	a	a	a	b	b	b	a	b	b	b	b	a	b	a	b
RA04_259092_43	A4	28.651	A04	3485404	a	b	a	a	a	-	b	-	b	b	a	b	a	-	b	a	b	a	b	b	b	-	a	b	a	b	a	b	b	-	a	a	a	b	b	b	a	-	b	b	b	a	b	a	b
RA04_195093_64	A4	28.744	A04	3502931	a	b	a	a	a	a	b	a	b	b	a	b	a	a	b	a	b	a	b	b	b	a	a	b	a	b	a	b	b	a	a	a	a	b	b	b	-	b	b	b	b	a	b	a	b
RA04_177243_28	A4	29.177	A04	3579681	a	b	a	a	a	a	b	a	b	b	a	b	a	a	b	a	b	a	b	b	b	a	-	b	a	-	a	b	b	-	a	a	a	b	b	-	a	b	b	b	-	a	b	a	b
RA04_286462_26	A4	31.132	A04	3298354	a	b	a	a	a	a	b	a	b	b	a	b	a	a	b	a	b	a	b	b	b	a	a	b	a	b	a	b	b	a	a	a	a	b	b	b	a	b	b	b	b	a	b	a	b
RA04_285697_82	A4	33.742	A04	3241749	a	b	a	a	a	-	b	a	b	b	a	b	a	a	b	a	b	a	b	b	b	a	a	b	a	b	a	b	b	a	a	a	a	b	b	b	a	b	b	b	b	a	b	a	b
RA04_199788_13	A4	34.138	A04	3044871	a	b	a	a	a	a	b	a	b	b	a	b	a	a	b	a	b	a	b	b	b	a	a	b	a	b	a	b	b	a	a	a	a	b	b	b	a	b	b	b	-	a	b	a	b
Un_197415_71	A4	35.017	Unknown	-	a	b	a	a	a	a	b	a	b	b	a	b	a	a	b	a	b	a	b	b	b	-	a	b	a	b	a	b	b	a	a	a	a	b	b	b	a	b	b	b	b	a	b	a	b
RA04_178639_19	A4	35.212	A04	3020359	a	b	a	a	a	a	b	a	b	b	a	b	a	a	b	a	b	a	b	b	b	a	a	b	a	b	a	b	b	a	-	a	a	-	b	-	a	b	b	b	b	a	b	a	b
RA04_rdm_266253_53	A4	38.12	A04	198376	a	b	a	a	a	a	b	a	b	b	a	b	a	b	b	a	b	a	b	b	b	a	a	b	a	b	a	b	b	a	a	a	a	a	b	b	a	b	b	b	b	a	-	a	b
Un_201627_40	A4	38.653	Unknown	-	a	b	a	a	a	a	b	a	b	b	a	b	-	b	b	a	b	a	b	b	b	a	a	b	a	b	-	-	b	a	a	a	a	a	b	b	a	b	b	b	b	a	b	a	b
RA04_259416_27	A4	39.166	A04	2504267	a	b	a	a	a	a	b	a	b	b	a	b	a	b	-	a	b	-	b	-	b	a	a	-	-	-	a	b	b	a	a	-	a	a	b	-	a	b	b	b	b	a	b	a	-
RA04_286549_70	A4	41.846	A04	2493668	a	b	a	a	a	a	b	a	b	b	a	b	a	b	b	a	b	a	b	b	b	a	a	b	b	b	a	b	b	a	a	a	a	a	b	b	a	b	b	b	b	a	b	a	b
RA04_268847_63	A4	42.041	A04	2493879	a	b	a	a	a	a	b	a	b	b	a	b	a	b	b	a	b	a	b	b	b	a	a	b	b	b	a	b	b	a	a	a	a	a	b	b	a	b	b	b	b	a	b	a	b
RA04_286332_50	A4	44.389	A04	2389338	a	b	a	a	a	a	b	a	b	b	a	b	a	b	b	a	b	a	b	b	b	a	a	b	b	b	a	b	b	a	a	a	a	a	b	b	a	b	-	b	b	a	b	a	b
RA04_185964_30	A4	45.061	A04	2307618	a	b	a	a	a	b	b	a	b	b	a	b	a	b	b	a	b	a	b	b	b	a	a	b	b	b	a	b	b	a	a	a	a	a	b	b	a	b	-	b	b	a	b	a	b
RA04_283284_79	A4	45.062	A04	2265093	a	b	a	a	a	b	b	a	b	b	a	b	a	b	b	a	b	a	b	b	b	a	a	b	b	b	a	b	b	a	a	a	a	a	b	b	a	b	b	b	b	a	b	a	b
RA04_180672_23	A4	45.339	A04	2347800	a	b	a	a	a	b	b	a	b	b	a	b	a	b	b	a	b	-	b	b	b	a	-	b	b	b	a	b	b	a	a	a	a	a	b	b	a	b	b	b	b	a	b	a	b
RA04_258175_33	A4	45.672	A04	1905730	a	b	a	a	a	b	b	a	b	b	a	b	a	-	b	a	b	a	-	b	-	a	a	-	b	-	a	b	b	a	a	a	a	a	b	-	a	b	b	b	b	a	-	-	b
RA04_185126_56	A4	45.775	A04	2262533	a	b	a	a	a	b	b	a	b	b	a	b	a	b	b	a	b	a	b	b	b	a	a	b	b	b	a	-	b	a	a	a	a	a	b	-	a	b	b	b	b	a	b	a	b
RA04_265669_12	A4	46.061	A04	1710834	a	b	a	a	a	b	b	a	b	b	a	b	a	b	b	a	-	a	b	b	b	a	a	b	b	b	a	b	b	a	a	a	a	a	b	b	a	b	b	b	b	a	b	a	b
RA04_188239_69	A4	46.143	A04	1843431	a	b	a	a	a	b	b	a	b	b	a	b	a	b	b	a	b	a	b	b	b	a	a	b	b	b	a	b	b	a	a	a	a	a	b	b	a	b	b	b	b	a	b	a	b
RA04_187815_34	A4	46.334	A04	1869301	a	b	a	a	a	b	b	a	b	b	a	b	a	b	b	a	b	a	b	b	b	a	a	b	b	b	a	b	b	a	a	a	a	a	b	b	a	b	b	b	b	a	b	-	b
RA04_174151_36	A4	46.339	A04	1837962	a	b	a	a	a	b	b	a	b	b	a	b	a	b	b	a	b	a	b	b	b	a	a	-	b	b	a	b	b	a	a	a	a	a	b	b	a	b	b	b	b	a	b	a	b
Un_286209_19	A4	46.891	Unknown	-	a	b	a	a	a	b	b	a	b	b	a	b	a	b	b	a	b	a	b	b	b	a	a	b	b	b	a	b	b	a	a	a	a	a	b	b	a	b	b	b	b	a	b	a	b
RA04_201347_65	A4	47.034	A04	1591486	a	b	a	a	a	b	b	a	b	b	a	b	a	b	b	a	b	a	b	-	b	a	a	b	b	b	-	b	b	a	a	a	a	a	b	b	a	b	b	b	b	a	b	-	b
Un_276094_75	A4	47.405	Unknown	-	a	b	a	a	a	b	b	a	b	b	a	b	a	b	b	a	b	a	b	b	b	-	a	b	b	b	a	b	b	-	a	a	a	a	b	b	a	b	b	b	b	a	b	a	b
RA04_285177_19	A4	54.444	A04	14897430	a	b	b	b	b	-	b	a	a	b	b	a	b	a	b	-	a	b	a	a	b	a	a	b	a	b	-	b	a	b	a	b	b	b	b	b	a	-	b	a	a	a	-	a	-
RA04_201328_39	A4	57.684	A04	958554	a	b	a	a	a	b	b	a	b	b	a	a	a	b	b	a	b	a	b	b	b	a	a	b	b	b	a	b	b	-	a	a	a	a	b	b	b	b	b	b	b	a	b	a	b
RA04_187654_14	A4	58.118	A04	872057	a	b	a	-	a	b	b	a	b	b	a	a	a	b	b	a	b	a	b	b	b	a	a	b	b	b	a	b	b	b	a	a	a	a	b	b	b	b	b	b	b	a	b	a	b
RA04_286528_58	A4	62.885	A04	741812	a	b	a	a	a	b	a	a	b	b	a	a	a	b	a	a	b	a	b	b	b	a	a	b	b	b	a	b	b	b	a	a	a	a	-	b	b	b	b	b	b	a	b	a	b
RA04_rdm_262842_18	A4	64.277	A04	7940	a	b	a	a	a	-	a	a	b	b	a	a	a	b	a	a	a	a	b	b	-	a	a	b	b	b	a	b	-	b	a	a	a	a	b	a	b	b	b	-	b	a	b	a	b
RA04_184159_48	A4	64.465	A04	45934	a	b	a	a	a	b	a	a	b	b	a	a	a	b	a	a	a	a	b	b	b	a	a	b	b	b	a	b	b	b	a	a	a	a	b	b	b	b	b	b	b	a	b	a	b
RA04_rdm_261971_66	A4	64.656	A04	8314	a	b	a	a	a	b	a	a	b	b	a	-	a	b	a	a	a	a	-	b	b	a	a	-	b	b	a	b	b	b	a	a	a	a	b	b	-	b	b	b	b	a	b	a	b
RA04_286366_56	A4	64.665	A04	620063	a	b	a	a	a	b	a	a	b	b	a	a	a	-	a	a	a	a	b	b	b	a	-	b	b	b	a	b	b	b	a	a	a	a	b	b	b	b	b	b	b	a	b	a	b
RA04_284537_30	A4	64.802	A04	573108	a	b	a	a	a	-	a	a	b	b	a	a	a	b	a	a	a	a	b	b	b	a	a	b	b	b	a	b	b	b	a	a	a	a	b	b	b	b	b	b	b	a	b	a	b
RA04_rdm_175839_13	A4	64.819	A04	8471	a	b	a	a	a	b	a	a	b	b	a	-	a	b	a	a	-	a	-	b	b	a	a	b	b	b	a	b	b	b	a	a	a	a	b	b	b	b	b	b	-	a	-	a	b
RA04_275189_8	A4	64.852	A04	366950	a	b	a	a	a	b	a	a	b	b	a	a	a	b	a	a	a	a	b	b	b	a	a	b	b	b	a	b	b	b	a	a	a	a	b	b	b	b	b	b	b	-	b	a	b
RA04_rdm_280929_6	A4	64.886	A04	15720	a	b	a	a	a	b	a	a	b	b	a	a	a	b	a	a	a	a	b	b	b	a	a	b	b	b	-	-	b	b	a	a	a	a	b	b	b	-	b	b	b	a	b	a	b
RA04_186047_55	A4	64.892	A04	451259	a	b	a	a	a	b	a	a	b	b	a	a	a	b	a	a	a	a	-	b	b	a	a	b	b	b	a	b	b	b	a	a	a	a	b	b	b	b	b	b	b	-	b	a	b
RA04_rdm_285577_22	A4	64.904	A04	83337	a	b	a	a	a	b	a	a	b	b	a	a	a	b	a	a	a	a	b	b	b	a	a	b	b	b	a	b	b	b	a	a	a	a	b	b	b	b	b	b	-	a	b	a	b
RA04_259314_32	A4	65.007	A04	577866	a	b	a	a	-	-	a	a	b	b	a	a	a	b	a	a	a	a	-	b	b	a	a	-	b	b	a	b	b	b	a	a	a	a	b	b	b	b	b	b	b	a	b	a	b
RA10_289623_69	A4	65.408	A10	226280	a	b	-	a	a	b	a	a	b	b	a	a	a	-	a	a	a	a	b	b	b	a	a	b	b	b	a	b	b	-	a	a	a	a	b	b	-	b	-	b	b	-	b	a	b
RA04_280898_63	A4	65.451	A04	46123	a	b	a	a	a	b	a	a	b	b	a	a	a	b	a	a	a	a	b	b	b	a	a	b	b	b	a	b	-	b	a	a	a	a	b	b	b	b	b	b	b	a	b	a	b
RAnn_rdm_186266_31	A4	65.519	Ann	13589804	a	b	a	a	a	b	a	a	b	b	a	a	a	b	a	a	a	a	b	b	b	a	a	b	b	-	a	b	b	b	a	a	a	a	b	b	b	b	b	b	b	a	b	a	b
RAnn_rdm_174773_45	A4	65.542	Ann	13589650	a	b	a	a	a	b	a	a	b	b	a	a	a	b	a	a	a	a	b	b	b	a	a	b	b	b	a	b	b	b	a	a	a	a	b	b	b	b	-	b	b	a	-	a	b
RA04_201447_23	A4	65.55	A04	226326	a	b	a	a	a	b	a	-	b	b	a	a	a	b	a	a	a	a	b	b	b	a	a	b	b	b	a	b	b	b	a	a	a	a	b	b	b	b	b	b	-	a	b	a	b
RAnn_rdm_286803_19	A4	65.638	Ann	13588801	a	b	a	a	a	b	a	a	b	b	a	a	a	b	a	a	a	a	b	b	b	a	a	b	b	b	a	b	b	b	a	a	a	a	b	b	b	b	b	b	b	a	b	a	b
RA05_277847_82	A5	0	A05	12146526	a	b	b	b	a	-	a	b	a	a	a	a	a	a	-	a	a	-	b	b	a	b	-	b	-	a	b	b	b	b	a	a	a	b	a	a	b	-	b	a	a	b	b	a	b
RA05_174274_33	A5	3.112	A05	11338706	a	b	b	b	a	-	a	b	a	a	b	a	a	a	-	-	-	b	b	b	a	b	-	b	a	a	b	b	b	b	a	a	a	b	a	a	b	a	b	a	a	b	b	a	a
RA05_176491_25	A5	3.141	A05	11737179	a	b	b	b	a	b	a	b	-	a	b	a	a	a	-	a	a	b	b	b	a	-	-	b	a	a	b	b	b	b	-	a	a	b	a	-	b	-	b	a	a	b	b	a	a
RA05_274048_58	A5	3.282	A05	11432592	a	b	b	b	a	-	a	b	a	a	b	a	a	a	-	a	a	b	b	-	a	b	a	b	a	a	b	b	-	b	a	a	a	b	a	-	b	-	b	a	a	b	b	a	a
Un_261725_49	A5	3.32	Unknown	-	a	b	b	b	a	b	a	b	a	a	b	a	a	-	-	a	a	b	b	b	a	b	-	b	a	a	b	b	b	-	a	a	a	b	a	a	b	-	b	-	a	b	b	a	a
RA05_180254_27	A5	3.359	A05	11550913	a	b	b	b	a	b	a	b	a	a	b	a	a	a	-	a	a	b	b	b	a	b	-	b	a	a	b	b	b	-	a	a	a	b	a	a	b	-	b	a	a	b	b	a	a
RA05_168442_79	A5	3.374	A05	11440903	a	b	b	b	a	b	a	b	a	a	b	a	a	a	-	a	a	b	b	b	a	b	-	b	a	a	b	b	-	b	a	a	a	b	a	a	-	a	b	a	-	b	b	a	a
Un_170111_14	A5	3.383	Unknown	-	a	b	b	b	a	b	a	b	a	a	b	a	-	a	-	a	a	b	b	b	a	b	-	b	-	a	b	b	b	b	a	a	a	b	a	a	b	a	b	a	a	b	b	a	a
RA05_265457_62	A5	3.414	A05	11567234	a	b	b	b	a	b	a	b	a	a	b	a	a	a	-	a	a	b	b	-	a	b	-	b	a	a	b	b	b	b	a	a	a	b	a	a	b	a	b	a	a	b	-	a	a
RA05_rdm_278092_13	A5	3.433	A05	1502618	a	b	b	b	a	b	a	b	a	a	b	a	a	a	-	a	a	b	b	b	a	b	-	b	a	a	b	b	b	b	-	a	a	b	a	a	b	a	b	a	a	b	-	a	a
Un_282634_12	A5	3.469	Unknown	-	a	b	b	-	a	b	a	b	a	a	b	a	a	a	-	a	a	b	b	b	a	b	-	b	a	a	b	b	b	b	a	a	a	b	a	a	-	a	b	a	a	b	b	-	a
RA05_rdm_266776_39	A5	3.531	A05	1513378	a	b	b	b	a	b	a	b	a	a	b	a	a	a	-	a	a	b	b	b	a	b	-	-	a	a	b	b	b	b	a	a	a	b	a	-	b	a	b	a	a	b	b	a	a
RA05_173253_56	A5	3.701	A05	11749025	a	b	b	-	a	b	a	b	a	a	b	a	a	a	-	a	a	b	b	b	a	b	-	b	a	a	b	b	b	b	a	a	a	b	a	-	b	a	b	a	a	-	b	a	a
RA05_165000_15	A5	4.012	A05	11231389	a	b	b	-	a	-	a	b	a	a	b	-	a	a	-	a	a	b	b	b	a	b	-	b	a	a	b	b	-	b	a	a	a	b	a	a	b	a	-	a	a	b	-	a	a
RA05_184594_31	A5	4.042	A05	11070099	a	b	b	b	a	b	a	b	a	a	b	a	a	a	-	a	a	-	b	b	a	b	-	b	a	-	b	b	b	b	a	a	a	b	a	a	b	a	b	a	a	b	b	a	a
RAnn_rdm_76015_58	A5	4.048	Ann	41161040	a	b	b	b	a	b	a	b	a	a	b	a	a	a	-	a	a	b	b	b	a	b	-	b	a	a	b	b	b	-	a	a	a	b	a	a	b	a	b	a	a	b	b	a	a
RA05_rdm_179998_76	A5	4.181	A05	1572951	a	b	b	b	a	b	a	b	a	a	b	a	a	a	-	a	a	-	b	b	a	b	-	b	a	a	b	b	b	-	a	a	a	b	a	a	b	a	b	-	a	b	b	a	a
RA05_248732_77	A5	4.225	A05	11231822	a	b	b	b	a	b	a	b	a	a	b	a	a	a	-	a	a	b	b	b	a	b	-	b	a	-	b	b	-	b	a	-	a	b	a	a	b	a	-	a	a	b	b	a	-
RA05_196442_12	A5	4.383	A05	11432444	a	b	b	b	a	b	a	b	a	a	b	a	a	a	-	a	a	b	b	b	a	b	-	b	a	a	b	-	b	b	a	a	a	b	a	a	b	a	b	a	a	b	b	a	a
RA05_rdm_259483_49	A5	4.391	A05	1527177	a	b	b	b	a	b	a	b	-	a	b	a	a	a	-	a	a	b	b	b	-	b	-	-	a	a	b	b	b	b	a	a	a	b	a	a	b	-	b	a	a	b	b	a	a
RA05_270796_38	A5	4.539	A05	11212523	a	b	b	b	a	b	a	b	a	a	-	a	a	a	-	a	a	b	b	b	a	b	-	b	a	a	b	b	b	b	a	a	a	b	a	a	b	a	b	a	a	b	b	a	a
RA05_172435_43	A5	4.598	A05	11212388	a	b	b	b	a	b	a	b	a	a	b	a	a	a	-	a	a	b	b	b	a	b	-	b	-	a	b	b	b	b	a	a	a	b	a	a	b	a	b	a	a	b	b	a	a
RA05_280998_69	A5	4.741	A05	10897326	a	b	b	b	a	b	a	b	a	a	b	a	a	a	-	a	a	b	b	b	a	b	-	b	a	a	b	b	b	b	a	a	a	b	a	a	b	a	b	a	a	b	b	a	-
RA05_279678_13	A5	5.668	A05	13014867	a	b	b	b	a	b	a	b	a	a	b	a	a	a	-	a	a	b	b	b	a	b	-	b	-	a	b	b	b	b	a	a	a	-	a	a	b	-	b	a	a	b	b	a	a
RA05_255753_61	A5	6.16	A05	13809823	a	b	b	b	a	b	a	b	a	a	-	a	a	a	-	-	a	b	b	b	-	b	b	b	a	a	b	b	b	b	-	a	a	b	a	a	b	-	b	-	a	b	b	a	a
RA05_270734_16	A5	6.38	A05	13771233	a	b	b	b	a	b	a	b	a	a	b	a	-	a	-	a	a	b	b	b	a	b	-	b	a	a	b	b	b	b	a	a	a	b	a	-	b	a	b	a	a	b	b	a	a
Un_264626_8	A5	6.382	Unknown	-	a	b	b	b	a	b	a	b	-	a	b	-	a	a	-	a	a	b	b	b	a	b	a	b	a	a	b	b	-	b	a	a	a	b	a	a	b	-	b	a	a	b	b	a	a
RA05_166072_37	A5	6.555	A05	13653010	a	b	b	b	a	b	a	b	a	a	b	a	-	-	-	a	a	b	b	b	a	b	-	b	a	a	b	b	b	b	a	a	a	b	a	-	b	-	b	a	a	b	b	a	a
RA05_270628_79	A5	6.588	A05	16061164	a	b	b	b	a	b	a	b	a	a	b	a	a	-	-	-	a	b	b	b	a	b	-	b	a	-	b	b	b	b	a	a	a	b	a	a	b	a	b	a	a	b	b	a	a
RA05_286119_73	A5	6.766	A05	10643084	a	b	b	b	a	b	a	b	a	a	b	a	a	a	-	a	a	b	b	b	a	b	-	b	a	a	b	b	b	b	a	a	a	b	a	a	b	a	b	a	a	b	b	a	a
RA05_187811_35	A5	6.841	A05	10725040	a	b	b	b	a	b	a	b	a	a	b	a	a	a	-	a	a	b	b	b	a	b	-	b	a	a	b	b	b	b	a	a	a	b	-	a	b	a	b	a	a	b	b	a	a
RA05_169282_25	A5	6.842	A05	10706936	a	b	b	b	a	b	a	b	a	a	b	a	a	a	-	-	a	b	b	b	a	b	-	b	a	a	b	b	b	b	a	-	a	b	a	-	b	a	-	-	a	-	b	a	a
RA05_290045_6	A5	6.887	A05	10696712	a	b	b	b	a	b	a	b	a	a	b	a	a	a	-	a	a	b	b	b	a	b	-	b	a	a	b	b	b	b	a	a	a	b	a	-	b	a	b	a	a	b	b	a	a
RA05_271381_25	A5	6.946	A05	10631544	a	b	b	b	a	b	a	b	a	a	b	a	a	a	-	a	a	b	b	b	a	b	-	b	a	a	b	b	b	-	a	a	a	b	a	a	b	a	b	a	a	b	b	a	a
RAnn_rdm_164513_29	A5	7.138	Ann	16414155	a	b	b	b	a	b	a	b	a	a	b	a	a	-	-	a	a	b	b	b	a	b	-	b	a	a	b	b	b	b	a	-	a	b	a	-	b	a	b	-	a	b	b	a	a
RA05_196726_68	A5	7.278	A05	12663613	a	b	b	b	a	b	a	b	a	a	b	a	a	a	-	-	a	b	b	b	a	b	a	b	a	a	b	b	b	b	a	a	a	b	a	a	b	a	b	a	a	b	b	a	a
RAnn_rdm_257864_71	A5	7.281	Ann	5102486	a	b	b	-	a	b	a	b	a	a	b	a	a	a	-	a	a	b	b	b	a	b	-	b	a	-	b	b	b	b	a	a	a	b	a	a	b	-	b	-	a	-	b	a	-
RA05_rdm_186839_79	A5	7.319	A05	2111752	a	b	b	b	a	b	a	b	a	a	b	a	a	a	-	a	a	b	b	b	a	b	-	b	a	a	b	b	b	b	a	a	a	b	a	a	b	a	b	a	a	b	b	a	a
RAnn_rdm_182423_63	A5	7.352	Ann	5316833	a	b	b	b	a	b	a	b	a	a	b	a	a	a	-	a	a	b	b	b	a	b	-	b	a	a	b	b	b	b	a	a	a	b	a	a	b	-	b	a	a	b	b	a	a
RA05_282495_33	A5	7.366	A05	13499935	a	b	b	b	a	b	a	b	a	a	b	a	a	a	-	a	-	b	b	b	a	b	-	b	a	a	b	b	b	b	a	a	a	b	a	a	b	a	b	a	a	b	b	-	a
RA05_274666_68	A5	7.378	A05	12459125	a	b	b	b	a	b	a	b	a	a	b	a	a	a	-	a	a	b	b	b	a	b	-	b	a	a	b	b	b	b	a	a	a	b	a	-	b	a	b	a	a	b	b	a	a
RAnn_rdm_268923_44	A5	7.38	Ann	26777425	a	b	b	b	a	b	a	b	a	a	b	a	a	a	-	a	a	b	b	b	a	b	-	b	a	a	-	b	b	b	a	a	a	b	a	a	-	a	b	a	a	b	b	a	a
RA05_rdm_266301_16	A5	7.382	A05	2077295	a	b	b	b	a	b	a	b	a	a	b	a	a	a	-	-	a	b	b	b	a	b	a	b	-	-	b	b	b	b	a	a	a	b	a	a	b	-	b	a	a	-	b	a	a
RAnn_rdm_271769_63	A5	7.386	Ann	47580033	a	b	b	b	a	b	a	b	a	a	-	a	a	a	-	a	a	b	b	b	a	b	-	b	a	a	b	b	b	b	a	a	a	b	a	a	b	a	b	a	-	b	b	-	a
RA05_rdm_161880_72	A5	7.404	A05	2117465	a	b	b	b	a	b	a	-	a	a	b	a	a	a	-	a	a	b	-	b	a	b	-	b	a	a	b	b	-	b	a	a	a	b	a	a	-	a	b	a	a	b	b	a	a
RAnn_rdm_275111_68	A5	7.406	Ann	10101701	a	b	b	b	a	b	a	b	a	a	-	a	a	a	-	a	a	b	b	-	a	b	-	b	a	a	b	b	b	b	a	a	a	b	a	a	b	a	b	a	a	b	b	a	a
RA05_177238_27	A5	7.423	A05	13629246	a	b	b	b	a	b	a	b	a	a	b	a	a	a	-	a	a	-	b	b	a	b	-	b	a	a	b	b	b	b	-	a	a	b	a	a	b	-	b	a	a	b	b	a	a
RAnn_rdm_177029_64	A5	7.429	Ann	5079958	a	b	b	b	a	b	a	b	a	a	b	a	a	a	-	a	a	b	b	b	a	b	-	-	a	a	b	b	b	b	a	a	a	b	a	a	b	-	b	a	a	b	b	a	a
RAnn_rdm_274595_14	A5	7.433	Ann	5266719	a	b	b	b	a	b	a	b	a	a	b	a	a	a	-	a	a	b	b	b	a	b	-	b	a	a	b	b	b	b	a	a	a	b	a	a	b	a	b	a	a	b	b	a	a
RA05_178225_12	A5	7.471	A05	12564694	a	b	b	b	a	b	a	b	a	a	b	-	a	a	-	a	a	b	b	b	a	b	-	b	a	a	-	b	b	b	a	a	a	b	a	a	b	a	b	a	a	b	b	a	a
RAnn_rdm_195194_54	A5	7.477	Ann	16798999	a	b	b	b	a	b	a	b	a	a	b	a	a	a	-	a	a	b	b	b	a	b	a	b	-	a	b	b	b	b	a	a	a	b	a	a	b	a	b	a	a	b	b	a	a
RA05_268930_25	A5	7.484	A05	12548913	a	b	b	b	a	b	a	b	a	a	b	a	a	a	-	a	a	b	b	b	a	b	-	b	a	a	b	b	-	b	a	a	a	b	a	a	b	a	b	a	a	b	b	a	a
RAnn_rdm_197422_22	A5	7.489	Ann	10054374	a	b	b	b	a	b	a	b	a	-	b	a	a	a	-	a	a	b	b	b	a	b	a	-	a	a	b	b	b	b	a	a	a	b	a	a	b	a	-	a	-	b	b	a	a
RAnn_rdm_282500_35	A5	7.508	Ann	31638793	a	b	b	b	a	b	a	b	a	a	b	a	a	a	-	a	a	b	b	b	a	b	-	-	a	a	b	b	b	b	a	a	a	b	a	a	b	a	b	a	a	b	b	a	a
RA05_182787_11	A5	7.51	A05	12465510	a	b	b	b	a	b	a	b	a	a	b	a	a	-	-	a	a	b	b	b	a	b	a	b	a	a	b	b	b	b	a	a	a	b	a	a	b	a	b	a	a	b	b	a	a
RAnn_rdm_283366_41	A5	7.53	Ann	10127542	a	b	b	b	a	b	a	b	a	a	b	a	a	a	-	a	a	b	b	b	a	b	-	b	a	a	b	b	b	-	a	a	a	b	a	a	b	a	b	a	a	b	b	a	a
RA05_rdm_182447_26	A5	7.535	A05	2488180	a	b	b	b	a	b	a	b	a	a	b	a	a	a	-	a	a	b	b	b	a	b	-	b	a	a	b	b	b	b	a	a	a	b	a	a	b	a	b	a	a	b	b	a	a
RA10_rdm_113815_57	A5	7.535	A10	1117538	a	b	b	b	a	b	a	b	a	a	b	a	a	a	-	a	a	b	b	b	a	b	-	b	a	-	b	b	b	-	a	a	a	b	a	a	b	-	b	a	a	b	b	a	a
RA05_168079_7	A5	7.544	A05	13976647	a	b	b	b	a	b	a	b	a	a	b	-	a	a	-	a	a	b	b	b	a	b	-	b	a	a	b	b	b	b	a	a	a	b	a	-	b	a	b	a	a	b	b	a	a
RA05_167824_68	A5	7.579	A05	12548420	a	b	b	b	-	b	a	b	a	a	b	a	a	a	-	a	a	b	b	b	a	b	-	-	a	a	b	b	b	b	a	a	-	b	a	a	b	-	b	a	a	b	b	a	a
RA05_162036_80	A5	7.58	A05	13583894	a	b	b	b	a	b	a	b	-	a	b	a	a	a	-	a	a	b	b	b	a	b	-	b	a	a	b	b	-	b	-	a	a	b	a	a	b	-	b	a	-	b	b	a	-
RA05_rdm_183219_52	A5	7.582	A05	2113596	a	b	b	b	a	b	a	-	a	a	b	a	a	a	-	a	a	b	b	b	a	b	-	b	a	a	b	b	b	b	a	a	a	b	a	a	b	a	b	a	a	b	-	a	a
RA05_187622_28	A5	7.615	A05	12390277	a	b	b	b	a	b	a	b	a	a	b	a	a	a	-	a	-	b	b	b	a	b	-	-	a	a	b	b	b	b	a	a	a	b	-	a	b	-	b	a	a	b	b	a	a
RA05_256635_73	A5	7.634	A05	12747399	a	b	b	-	a	b	a	b	a	a	b	a	a	a	-	a	a	b	b	b	a	b	-	b	a	-	b	b	b	b	a	a	a	b	a	-	b	a	b	-	a	b	b	a	a
RA05_171775_81	A5	7.643	A05	12763893	a	b	b	b	-	b	a	b	a	a	b	a	-	-	-	a	a	b	b	b	a	b	-	b	a	a	b	b	b	-	a	a	a	b	a	a	b	a	b	a	a	b	b	a	a
RAnn_rdm_265490_28	A5	7.645	Ann	5235346	a	b	b	b	a	-	a	b	a	a	b	a	a	a	-	a	a	b	b	b	a	b	a	b	a	a	b	b	b	b	a	a	a	b	a	a	b	a	-	a	a	b	-	a	a
RA05_164750_15	A5	7.647	A05	12747638	a	b	b	b	-	b	a	b	a	a	-	-	a	a	-	a	a	-	b	b	a	-	-	b	a	a	b	b	b	b	a	-	a	b	a	a	b	a	b	a	a	b	b	a	a
RAnn_rdm_174213_28	A5	7.698	Ann	5102208	a	b	b	b	a	b	a	b	a	a	b	a	a	a	-	-	a	b	b	b	a	-	-	b	a	a	b	b	b	-	a	a	a	b	-	a	-	a	b	a	a	b	b	a	a
RA05_258267_78	A5	7.707	A05	12394616	a	b	b	b	a	b	a	-	a	a	b	a	a	a	-	a	a	b	b	b	a	-	-	-	a	a	b	b	-	b	a	a	a	b	-	a	b	a	b	a	a	b	b	a	a
RA05_170108_69	A5	8.064	A05	13692291	a	b	b	b	a	b	a	b	a	a	-	a	a	a	-	a	a	b	b	b	a	b	-	b	a	a	b	b	b	b	a	a	a	b	a	a	b	-	b	a	a	b	b	a	-
RA05_165034_42	A5	8.074	A05	16106778	a	b	b	b	a	b	a	b	a	a	b	a	a	a	-	a	a	b	b	b	a	b	-	-	a	a	b	b	b	b	-	a	a	b	a	a	b	a	b	a	a	b	b	-	a
RA05_176583_19	A5	8.319	A05	13940800	a	b	b	b	a	b	a	b	a	a	b	a	-	-	-	a	a	b	b	a	a	b	-	b	a	a	b	b	b	b	a	a	a	b	a	a	b	a	b	a	a	b	b	a	a
RAnn_rdm_94889_9	A5	8.608	Ann	26774333	a	b	b	b	a	-	a	b	a	a	b	a	a	a	-	a	a	b	b	-	a	-	-	b	a	a	b	b	b	a	a	a	a	-	a	a	b	-	b	a	-	-	b	a	a
RA05_167121_24	A5	10.504	A05	10078200	a	b	b	b	b	b	a	-	a	a	b	-	a	a	-	-	a	b	-	b	a	b	-	b	-	a	b	b	b	b	a	a	a	-	a	a	b	-	b	a	a	b	b	a	a
RA05_264176_45	A5	11.502	A05	9653691	a	b	b	b	b	b	a	b	a	a	b	b	a	a	-	a	a	b	b	b	a	b	-	b	a	a	b	b	b	b	a	a	a	b	a	-	b	a	b	a	a	b	b	a	a
RA05_273386_15	A5	11.671	A05	9630301	a	b	b	b	b	b	a	b	a	a	-	b	a	a	-	a	a	b	b	b	a	b	b	b	a	a	b	-	b	b	a	a	a	b	a	a	b	a	b	a	a	b	b	a	a
RA05_274968_69	A5	11.687	A05	9657426	a	b	b	b	b	b	a	b	a	a	b	b	a	a	-	a	a	-	b	b	a	b	-	b	a	a	b	b	b	-	a	a	a	b	a	a	b	a	b	a	a	b	b	a	a
RA05_264064_7	A5	15.054	A05	9799224	a	b	b	b	b	b	a	b	a	a	b	-	-	a	-	a	a	b	-	b	a	b	b	-	a	a	b	b	b	b	a	a	a	b	b	-	b	a	b	a	a	b	b	a	a
RA05_183926_61	A5	15.091	A05	9790207	a	b	b	b	b	b	a	b	a	a	b	b	a	a	-	a	a	b	b	b	a	b	-	b	a	a	b	b	b	b	a	a	-	b	b	-	b	a	b	a	a	b	b	a	a
RA05_266694_25	A5	15.525	A05	9560451	a	b	b	b	b	b	a	b	a	a	b	-	a	a	-	-	a	b	b	b	a	b	-	b	a	a	b	b	b	b	a	a	a	b	b	-	b	-	a	a	a	b	b	a	a
RA05_174944_13	A5	15.584	A05	9565203	a	b	-	b	b	b	a	b	a	a	b	b	-	a	-	a	a	b	b	b	a	b	-	b	a	a	b	b	b	b	-	a	a	b	b	-	b	a	a	a	a	b	b	a	a
RA05_161794_34	A5	15.591	A05	9565646	a	b	b	b	b	b	a	b	a	a	b	b	a	a	-	a	a	b	b	b	a	b	-	b	a	a	b	b	b	b	a	a	-	b	b	-	b	a	a	a	a	b	-	a	a
RA05_rdm_180855_62	A5	15.774	A05	1165178	a	b	b	b	b	b	a	b	a	-	b	b	a	a	-	a	a	b	b	b	a	a	-	b	a	-	b	b	b	b	a	a	a	b	b	-	b	a	a	a	a	b	b	a	a
RA05_166393_49	A5	15.914	A05	9479332	a	b	b	b	b	b	a	b	a	a	b	b	a	a	-	a	a	b	b	b	a	b	-	b	a	a	-	b	-	b	a	a	a	b	b	-	b	a	a	-	a	b	b	a	a
RA05_175747_23	A5	15.951	A05	9381857	a	b	b	b	b	b	a	b	a	a	b	b	a	a	-	a	a	b	b	b	a	b	-	b	a	a	b	b	b	b	a	a	a	b	b	-	b	a	a	a	a	b	-	a	a
RA05_175333_30	A5	16.149	A05	9504654	a	b	b	b	b	b	a	b	a	a	-	b	a	a	-	a	a	b	b	b	a	b	-	b	a	a	b	b	b	b	a	a	a	b	b	-	b	-	a	a	a	b	b	a	a
RA05_rdm_259696_26	A5	16.158	A05	1383269	a	b	b	b	b	b	a	-	a	a	b	b	a	a	-	a	a	b	b	b	a	b	-	b	a	a	b	b	b	b	a	a	a	b	b	-	b	-	a	a	a	b	b	a	a
RA05_rdm_185987_23	A5	16.503	A05	1136157	a	b	b	b	b	b	a	b	a	a	b	b	a	a	-	a	-	b	b	b	a	a	-	b	a	a	b	b	b	b	a	a	a	b	b	-	b	a	a	a	a	b	b	a	a
RA05_279742_38	A5	16.759	A05	9327279	a	b	b	b	b	b	a	b	a	a	b	b	-	a	-	a	a	b	b	b	a	a	-	b	a	a	b	b	b	b	a	a	a	b	b	-	b	a	a	a	a	b	b	a	a
RA05_196624_13	A5	19.815	A05	9123631	a	b	b	b	b	b	a	b	a	a	b	b	a	a	-	a	a	b	b	b	a	a	-	b	a	a	b	b	b	b	a	a	a	b	b	-	b	b	a	a	a	b	b	a	b
RA05_193696_31	A5	21.207	A05	8941718	a	b	b	b	b	b	a	b	a	a	b	b	a	a	-	b	a	b	b	b	a	a	-	-	a	a	b	b	b	b	a	a	a	b	b	-	b	b	a	a	a	b	b	a	b
RA05_270702_70	A5	21.303	A05	9001049	a	b	b	b	b	b	a	b	a	a	b	b	a	a	-	b	a	b	b	b	a	a	-	b	a	a	b	b	b	b	a	-	a	b	b	-	b	b	-	a	a	b	b	a	b
RA05_264591_73	A5	22.513	A05	8581109	a	b	b	b	b	b	a	b	a	a	b	b	a	a	-	b	a	b	b	b	a	a	-	b	a	a	b	b	b	b	a	a	b	b	b	-	b	b	a	a	a	b	b	a	b
RA05_269263_42	A5	22.605	A05	8602990	a	b	b	b	b	b	a	b	a	a	b	b	a	a	-	b	a	-	b	b	a	-	-	b	a	a	b	b	-	b	a	a	b	b	b	-	b	b	a	a	a	b	b	a	b
Un_164844_6	A5	23.145	Unknown	-	a	b	b	b	b	b	a	b	a	a	b	b	a	a	-	b	a	b	b	b	a	a	a	b	a	a	b	b	b	b	a	a	b	b	b	-	-	b	a	a	a	b	b	a	b
RA05_174854_31	A5	23.459	A05	8304487	a	b	b	b	b	b	a	b	a	a	b	b	a	a	-	-	a	b	b	b	a	a	-	b	a	a	b	b	b	b	a	a	-	b	b	-	b	b	a	a	a	b	b	-	b
RA05_258059_6	A5	24.085	A05	8293825	a	b	b	b	b	b	a	b	-	a	b	b	a	a	-	b	-	b	b	b	a	a	-	b	a	a	b	b	b	-	a	a	b	b	b	-	b	b	a	a	a	-	b	a	b
RA05_277886_10	A5	24.353	A05	8229430	a	b	b	b	b	b	a	b	a	a	b	b	a	a	-	b	a	b	b	b	a	a	-	b	a	a	b	b	b	b	a	a	b	b	b	-	b	b	a	a	a	b	b	a	b
RA05_190053_31	A5	26.082	A05	8082573	a	b	b	b	b	b	a	b	a	a	b	b	-	a	-	b	a	b	b	b	a	a	-	b	a	a	b	a	b	b	a	a	b	b	b	-	b	b	a	a	a	b	b	a	b
RAnn_rdm_290019_31	A5	28.174	Ann	39209825	a	b	b	b	b	b	a	b	a	b	b	b	a	a	-	b	a	b	b	b	a	a	-	b	a	a	b	a	b	b	a	a	b	b	b	-	b	b	a	a	a	b	b	a	b
RA05_263677_76	A5	28.594	A05	7906526	a	b	b	b	b	b	a	-	a	b	b	b	a	a	-	b	a	b	b	b	a	a	-	b	a	a	b	a	b	b	a	a	b	b	b	-	b	b	a	a	a	b	b	a	b
RA05_rdm_272059_60	A5	29.316	A05	1031033	a	b	b	b	b	b	a	b	a	b	b	b	a	a	-	-	a	b	b	b	a	a	-	b	a	a	b	a	b	b	a	a	b	b	b	-	b	b	a	a	a	b	b	a	b
RA05_173573_29	A5	29.583	A05	7414879	a	b	b	b	b	b	a	b	a	b	b	b	a	a	-	-	a	b	b	b	a	a	-	b	a	a	b	a	b	b	a	a	b	b	b	-	b	-	a	a	a	b	b	a	b
RA05_260285_24	A5	29.78	A05	7415734	a	b	b	b	b	b	a	b	a	b	b	b	a	-	a	b	a	-	b	-	a	a	-	-	a	a	-	a	-	b	a	-	b	-	b	-	b	b	-	a	a	b	b	a	b
RA05_181402_35	A5	29.959	A05	7470248	a	b	b	b	b	b	a	a	a	b	b	b	a	a	-	b	a	b	b	b	a	a	-	b	a	a	b	a	b	b	a	a	-	b	b	-	b	-	a	a	a	b	b	a	b
RA05_174579_36	A5	29.984	A05	7434842	a	b	b	b	b	b	a	a	a	b	b	b	a	a	-	b	a	-	b	b	a	a	-	b	a	a	b	a	-	b	a	a	b	-	b	-	b	-	a	a	a	b	b	a	b
RA05_189963_64	A5	30.168	A05	7444189	a	b	b	b	b	b	a	a	a	b	b	-	a	a	-	b	a	b	b	b	a	a	-	b	a	a	b	a	-	b	a	a	b	b	b	-	b	b	a	a	a	b	b	a	b
RA05_270408_13	A5	30.333	A05	7590840	a	b	b	b	b	b	a	a	a	b	b	b	a	a	-	b	a	b	b	b	a	a	-	b	a	a	b	a	b	b	a	a	-	b	b	-	b	b	a	a	a	b	b	a	b
RA05_rdm_178378_23	A5	30.583	A05	1031573	a	b	b	b	b	b	a	b	a	b	b	b	a	a	-	b	a	b	b	b	a	a	-	b	a	a	b	a	b	b	a	a	b	b	b	-	b	b	-	a	a	b	b	a	b
RA05_263535_74	A5	30.874	A05	7470435	a	b	b	b	b	b	a	a	a	b	b	b	a	a	-	b	a	b	b	b	a	a	-	-	a	a	b	a	b	b	a	a	b	b	-	-	b	-	a	a	a	b	b	a	b
Un_262369_52	A5	31.513	Unknown	-	a	b	b	b	b	b	a	a	a	b	b	b	a	a	-	b	a	b	b	-	a	a	-	b	a	a	b	a	-	b	a	a	b	b	b	-	-	b	a	a	a	-	b	a	b
RAnn_rdm_195339_46	A5	34.479	Ann	16652481	a	b	b	b	b	b	a	a	b	b	b	b	a	a	-	b	a	b	b	b	a	a	-	b	a	a	b	a	b	b	a	a	b	b	b	-	b	b	a	a	a	b	b	a	b
RAnn_rdm_271363_8	A5	34.549	Ann	16659544	a	b	b	b	b	b	a	a	b	b	b	b	a	a	-	b	a	b	b	b	a	a	-	b	-	a	b	a	b	b	a	a	b	b	b	-	b	b	a	a	a	b	b	a	b
RAnn_rdm_276515_23	A5	34.962	Ann	16652628	a	b	b	b	b	b	a	a	b	b	b	b	a	a	-	b	-	b	b	b	a	a	-	b	a	a	b	a	b	b	a	a	b	b	b	-	b	b	a	-	a	b	b	a	b
RA05_278373_20	A5	36.692	A05	6490173	a	b	b	b	b	-	a	a	b	b	b	b	-	a	-	b	a	b	b	b	a	a	-	a	a	a	b	a	b	b	a	a	b	b	b	-	b	b	a	b	a	b	b	a	b
RA05_289987_56	A5	36.88	A05	6418995	a	b	b	-	b	b	a	a	b	b	b	b	a	a	-	-	a	b	b	b	a	a	-	a	a	a	b	a	b	b	a	a	b	b	b	-	b	b	a	b	a	b	b	-	b
RA05_177873_21	A5	37.1	A05	6495838	a	b	b	b	b	b	a	a	b	b	b	b	a	a	-	b	a	b	b	b	a	a	-	a	a	a	b	a	b	-	-	a	b	b	b	-	b	b	a	b	a	b	b	a	b
RA05_192867_50	A5	37.156	A05	6421797	a	b	b	b	-	b	a	a	b	b	b	b	a	a	-	b	a	b	b	b	a	a	-	a	a	a	b	a	b	b	a	a	b	b	b	-	b	b	a	b	a	b	b	a	b
RA05_250955_55	A5	37.288	A05	6682810	a	b	b	b	-	b	a	a	b	b	b	-	a	a	-	b	a	b	b	b	-	a	-	a	a	a	b	a	b	b	a	a	b	-	b	-	b	b	-	b	a	b	b	a	b
RA05_rdm_264982_61	A5	37.667	A05	739813	a	b	b	b	b	b	a	a	b	b	b	b	a	a	-	-	a	b	b	b	a	a	-	a	a	a	b	a	b	b	a	a	b	b	b	-	b	b	a	b	a	b	-	a	b
RA10_264724_35	A5	37.845	A10	10433845	a	b	b	b	b	b	a	a	b	b	b	b	a	a	b	b	a	b	b	b	-	a	-	a	a	a	b	a	b	b	-	a	b	b	b	-	b	b	a	b	a	b	b	a	b
RA05_267277_6	A5	37.968	A05	6202997	a	b	b	b	b	b	a	a	b	b	b	b	a	a	-	b	a	b	b	b	a	a	-	a	a	a	b	a	b	b	a	a	b	b	b	-	b	b	a	b	a	b	b	a	b
RAnn_rdm_192267_38	A5	38.193	Ann	41868882	a	b	b	b	-	b	a	a	b	b	-	b	a	a	-	b	-	b	b	b	a	a	-	a	a	a	-	a	b	b	a	a	b	b	b	-	b	b	a	b	a	b	b	a	b
RA06_197245_46	A5	39.186	A06	14950481	a	b	b	b	b	b	a	a	b	b	b	b	a	a	-	b	a	-	b	b	a	a	-	a	a	a	b	a	b	b	a	a	b	b	b	-	b	b	a	b	a	b	b	a	b
RA05_266428_21	A5	39.442	A05	5957106	a	b	b	b	b	b	a	a	b	b	b	b	a	a	-	b	a	b	b	b	a	a	-	a	a	-	b	a	b	b	a	a	b	b	b	-	b	b	a	b	a	b	b	a	b
Un_176891_32	A5	39.588	Unknown	-	a	b	b	b	b	b	a	a	b	b	b	b	a	a	-	b	a	b	b	b	a	a	-	a	a	-	b	a	-	b	a	a	b	b	-	-	b	b	a	b	a	b	b	a	b
Un_181981_51	A5	40.109	Unknown	-	a	b	b	b	b	b	a	a	b	b	b	-	a	a	-	b	a	b	b	b	a	a	-	a	a	a	b	a	b	b	a	a	b	b	b	-	b	-	a	b	a	b	b	a	b
Un_268479_66	A5	40.255	Unknown	-	a	b	b	b	b	b	a	a	b	b	b	b	a	a	-	b	a	b	b	b	a	a	-	a	a	a	b	a	b	b	a	a	-	b	b	-	b	b	a	b	a	b	b	a	b
RA05_166854_30	A5	40.63	A05	5855255	a	b	b	b	b	-	a	a	b	b	b	b	a	a	-	b	a	b	b	b	a	a	-	a	a	a	b	a	b	b	a	a	-	-	b	-	b	-	a	b	a	b	b	a	b
RA05_278749_23	A5	40.661	A05	5852784	a	b	b	b	b	b	a	a	b	b	b	b	a	a	-	b	a	b	b	b	a	a	-	a	a	a	b	a	b	b	-	a	b	b	b	-	b	b	a	b	a	b	b	a	b
RAnn_rdm_190852_44	A5	40.866	Ann	17235865	a	b	b	b	b	b	a	a	b	b	b	b	a	a	-	b	a	b	b	b	a	a	-	a	a	a	b	a	b	b	a	a	b	b	b	-	b	b	a	b	a	b	b	a	b
RA05_168837_26	A5	41.526	A05	5764523	a	b	b	b	b	b	a	a	b	b	b	b	a	a	-	b	a	b	b	b	a	a	-	a	a	a	b	a	b	b	a	a	-	-	b	-	b	-	a	-	a	b	b	a	b
RA05_268643_9	A5	42.764	A05	5693203	a	b	b	b	b	b	a	a	b	b	b	b	a	a	-	b	a	b	b	b	a	a	-	a	a	a	b	a	b	b	a	a	b	b	b	-	b	b	a	b	a	b	b	a	b
RA05_171962_67	A5	43.229	A05	5711234	a	b	b	-	b	b	a	a	b	b	b	-	a	a	-	b	a	b	b	b	a	-	-	a	a	a	b	a	b	b	-	a	b	b	b	-	b	b	a	b	a	b	b	a	b
Un_279700_75	A5	48.894	Unknown	-	a	b	a	a	b	b	a	a	b	b	a	b	a	a	-	b	a	b	b	b	a	a	-	a	a	a	b	a	b	b	a	a	b	b	b	-	b	b	a	b	b	a	b	a	b
RA05_274213_79	A5	49.4	A05	5083715	a	b	a	a	b	b	a	a	b	b	a	b	a	a	-	b	a	b	b	b	-	a	-	a	a	a	b	a	b	a	a	a	b	b	b	-	b	b	a	b	b	a	b	a	b
RA05_268327_72	A5	49.431	A05	5024441	a	b	a	a	b	b	a	a	b	b	a	b	a	a	-	b	a	b	b	b	a	a	-	a	a	a	b	a	b	a	a	a	b	b	b	-	b	-	a	b	b	a	b	a	b
RA05_190915_75	A5	49.491	A05	5189913	a	b	a	a	b	b	a	a	b	b	a	b	-	a	-	b	a	b	b	b	a	a	-	a	a	a	b	a	b	a	a	a	b	b	b	-	b	b	a	b	b	a	b	a	b
RA05_187028_45	A5	49.641	A05	5075644	a	b	a	a	b	b	a	a	b	b	a	b	a	a	-	b	-	b	b	b	a	a	-	a	a	a	b	a	b	a	a	a	b	b	b	-	b	b	a	b	b	a	b	a	b
RA05_290103_51	A5	50.606	A05	4775092	a	b	a	a	b	b	a	a	-	b	a	b	a	a	-	b	a	b	b	b	a	b	-	a	a	a	b	a	-	-	a	a	b	b	b	-	b	b	a	b	b	a	b	a	b
RA05_180114_56	A5	51.391	A05	4671274	a	b	a	a	b	b	a	a	b	b	a	b	a	a	-	b	a	b	b	b	a	b	-	a	a	a	b	a	b	a	a	a	b	b	b	-	b	b	a	b	b	a	b	a	b
Un_278514_35	A5	51.521	Unknown	-	a	b	a	a	b	b	a	a	b	b	a	b	a	a	-	b	-	b	b	b	a	b	-	a	a	a	b	a	b	a	a	a	b	b	b	-	b	b	a	b	b	a	b	a	b
RA05_269966_34	A5	51.628	A05	4723702	a	b	a	a	b	b	a	a	b	b	a	b	a	a	-	b	a	b	b	b	a	b	-	a	a	a	b	a	b	a	a	a	b	b	b	-	b	b	a	b	b	a	b	a	b
RA05_183308_28	A5	52.07	A05	4378476	a	b	a	a	b	b	a	a	b	b	a	b	a	b	-	b	a	b	-	b	a	b	-	a	a	a	b	a	b	a	a	a	b	b	b	-	b	b	a	-	-	a	b	a	b
RA09_264196_54	A5	52.102	A09	12845515	a	b	a	a	b	b	a	a	b	b	a	b	a	b	-	b	a	b	b	b	a	b	-	a	a	a	b	a	b	a	a	a	b	b	b	-	b	-	a	b	b	a	b	a	b
RA05_270551_31	A5	52.117	A05	4592374	a	b	a	a	b	b	a	a	b	b	a	b	a	b	-	b	a	b	b	b	a	b	-	a	a	a	b	a	b	a	a	a	b	b	b	-	b	b	a	b	b	a	b	a	b
RA05_196481_30	A5	52.122	A05	4526997	a	b	a	a	b	b	a	a	b	b	a	b	a	b	-	b	a	b	b	b	a	b	-	a	a	a	b	a	b	a	a	a	b	b	b	-	b	b	a	b	b	a	b	a	b
RA05_187872_23	A5	54.158	A05	3740173	a	b	a	a	b	b	a	a	b	b	a	a	a	b	-	b	b	b	b	b	a	b	-	a	a	a	b	a	b	a	a	a	b	b	b	-	b	b	a	b	b	a	b	a	b
Un_277720_31	A5	54.167	Unknown	-	a	b	a	a	b	b	a	a	b	b	a	a	a	b	-	b	b	b	b	b	a	b	-	a	a	a	b	a	b	a	-	a	b	b	b	-	b	b	a	b	b	a	b	a	b
RA08_161335_6	A5	54.445	A08	15590013	a	b	a	a	b	b	a	a	b	b	a	a	a	b	-	b	b	b	b	b	a	b	-	a	a	a	b	a	-	a	a	a	b	b	b	-	b	-	a	b	b	a	b	-	b
RA05_167857_57	A5	54.659	A05	3533340	a	b	a	a	b	b	a	a	b	b	a	a	a	b	b	b	b	b	b	b	a	b	-	-	-	a	b	a	b	a	-	a	b	b	b	-	b	-	a	b	b	a	-	a	b
RAnn_rdm_279716_12	A5	55.847	Ann	41017995	a	b	a	a	b	b	a	a	b	b	a	a	a	b	-	b	b	b	a	b	a	b	-	a	a	a	b	a	b	a	-	a	b	b	b	-	b	b	a	b	b	a	b	a	b
RA05_rdm_174584_26	A5	56.065	A05	351153	a	b	a	a	b	b	a	a	b	b	a	a	a	b	-	b	-	b	a	b	-	b	-	-	a	a	b	a	b	a	a	a	b	b	b	-	b	b	a	b	b	a	b	a	-
RA05_rdm_180295_17	A5	58.184	A05	295162	a	b	a	a	b	b	a	a	b	b	a	a	a	b	-	b	b	b	a	b	a	b	-	a	a	a	b	a	b	a	a	a	b	b	b	-	b	a	a	b	b	a	b	a	a
RA05_276443_25	A5	58.88	A05	3055121	a	b	a	a	b	b	-	a	b	b	a	a	a	b	-	b	b	b	a	b	a	b	-	a	a	a	b	a	b	a	a	a	b	b	b	-	b	a	a	b	-	a	b	a	a
RA05_rdm_163771_22	A5	59.739	A05	176922	a	b	a	a	b	b	a	a	b	b	a	a	a	-	-	b	-	b	a	b	a	-	-	a	a	a	b	a	-	a	a	a	b	b	b	-	b	a	a	b	b	-	b	a	a
RA05_rdm_166908_32	A5	59.968	A05	187793	a	b	a	-	-	b	a	a	b	b	a	a	a	-	-	b	-	b	a	b	a	b	-	-	-	-	b	a	b	a	-	a	b	b	b	-	b	-	a	b	b	a	b	a	a
RA05_rdm_176957_82	A5	60.089	A05	174128	a	b	a	a	b	b	a	a	b	b	a	a	a	b	-	b	b	b	a	b	a	b	-	a	a	a	b	a	-	a	a	a	b	b	b	-	b	-	a	b	b	a	b	a	a
RA05_rdm_179477_68	A5	60.312	A05	174507	a	b	a	a	b	b	a	a	b	b	a	-	a	b	-	b	b	b	a	b	a	b	-	a	a	a	b	a	b	a	a	a	b	b	b	-	b	a	a	b	b	a	b	a	a
Un_265303_39	A5	60.472	Unknown	-	a	b	a	a	b	b	a	a	b	b	a	-	a	b	-	b	b	-	a	b	a	b	-	a	a	a	b	a	b	a	a	a	b	b	b	-	b	a	a	b	b	a	b	a	a
RA05_183066_52	A5	60.656	A05	2883954	a	b	a	a	b	b	a	a	b	b	a	a	a	b	-	b	b	b	a	b	a	b	-	a	a	a	b	a	b	a	a	a	b	b	b	-	-	a	a	b	b	a	b	-	a
Un_274386_20	A5	60.843	Unknown	-	a	b	a	a	b	b	b	a	b	b	a	a	a	b	-	b	b	b	a	b	a	b	b	a	a	a	b	a	b	a	a	a	b	b	b	-	b	a	a	b	b	a	b	a	a
Un_152717_49	A5	61.302	Unknown	-	a	b	a	a	b	b	a	a	b	b	a	a	a	b	-	b	b	b	a	-	a	b	-	-	a	a	b	a	-	a	a	a	b	b	-	-	b	-	a	b	b	a	b	a	a
Un_258355_16	A5	63.033	Unknown	-	a	b	a	a	b	b	b	a	-	b	a	a	a	b	-	b	b	b	a	b	a	b	-	a	a	a	b	a	b	-	a	a	b	b	b	-	b	a	a	b	b	a	b	a	-
RA05_166391_7	A5	63.723	A05	2164760	a	b	a	a	b	b	b	a	b	b	a	a	a	b	-	b	b	b	-	b	a	b	-	a	-	a	b	a	-	a	a	a	b	b	-	-	b	-	a	b	b	a	-	a	a
RA05_193192_39	A5	63.992	A05	2246819	a	b	a	a	b	-	b	a	b	b	a	a	a	b	-	b	b	b	a	b	a	b	-	a	a	a	b	a	b	a	a	a	b	b	b	-	b	a	a	b	b	a	b	a	a
RA06_180412_6	A6	0	A06	54170	a	b	b	b	b	b	b	b	a	b	b	b	a	a	b	a	b	b	a	a	a	a	a	a	a	a	a	a	a	a	a	b	a	a	a	b	b	b	a	a	a	b	a	a	b
RA06_273186_70	A6	0.086	A06	64167	a	b	b	b	b	b	b	b	a	b	b	b	a	a	b	a	b	b	a	a	a	a	a	a	a	a	a	a	a	a	a	b	a	a	a	b	b	b	a	a	a	b	a	a	b
RA06_136448_77	A6	0.717	A06	116209	a	b	b	b	b	-	b	b	a	b	b	b	-	-	b	-	-	b	-	a	a	a	a	a	a	a	a	a	a	a	-	b	a	a	a	-	b	b	a	-	a	b	-	a	b
RA06_198552_51	A6	0.718	A06	48531	a	b	b	b	b	b	b	b	a	b	b	b	-	a	b	a	b	b	a	a	a	a	a	a	a	a	a	a	a	a	a	b	a	a	a	b	b	b	a	a	a	b	a	a	b
RA06_168459_70	A6	0.842	A06	119063	a	b	b	b	b	b	b	b	a	b	b	b	a	a	b	-	b	b	a	a	a	a	a	a	a	a	a	a	a	a	a	b	-	a	a	b	-	b	-	a	a	b	a	a	b
RA06_171089_52	A6	1.016	A06	86231	a	b	b	b	b	-	b	b	a	b	b	b	a	a	b	a	b	b	a	a	a	a	a	a	a	a	a	a	-	a	a	b	a	a	a	b	b	-	a	a	a	b	-	a	b
RA06_168753_32	A6	1.11	A06	92817	a	b	b	b	b	b	b	b	a	b	b	b	a	a	b	a	b	b	-	a	a	a	a	-	a	-	a	a	a	a	a	b	a	a	a	b	b	-	a	a	a	b	a	a	b
RA06_272067_68	A6	1.29	A06	304993	a	b	b	b	-	b	b	b	a	b	b	b	a	a	b	a	b	b	a	a	a	a	a	a	a	a	a	a	a	a	a	b	a	a	a	b	b	b	a	a	a	b	a	a	b
RA06_185795_80	A6	1.397	A06	319327	a	b	b	b	b	b	b	b	a	b	-	b	a	a	b	a	b	b	a	a	a	a	a	-	a	a	a	a	a	a	a	b	a	a	a	b	b	b	a	a	a	b	a	a	b
RA06_168344_28	A6	1.486	A06	450917	a	b	b	b	b	b	b	b	a	b	b	b	a	-	b	a	b	-	-	a	a	a	-	-	a	a	a	a	a	a	-	b	-	a	a	-	b	b	-	a	a	b	a	a	b
Un_169902_82	A6	1.612	Unknown	-	a	b	b	b	b	b	b	b	a	b	b	b	a	a	b	a	b	b	a	a	a	a	a	a	a	a	a	a	-	a	a	b	a	a	a	b	b	b	a	a	a	b	a	a	b
RA06_267572_69	A6	1.712	A06	484121	a	b	b	b	b	b	b	b	a	b	b	b	a	a	b	a	b	b	-	a	a	a	a	a	a	a	a	a	a	a	a	b	-	a	a	b	b	b	a	a	a	b	a	a	b
RA06_173798_55	A6	1.953	A06	450834	a	b	b	b	b	b	b	b	a	b	b	b	a	a	b	a	b	b	-	a	a	a	-	a	a	a	a	a	a	a	a	b	-	a	a	b	b	b	a	a	a	-	a	a	b
RA06_166084_30	A6	2.422	A06	247950	a	b	b	b	b	b	b	b	a	b	b	b	a	a	b	b	b	b	a	a	a	a	a	a	a	a	a	a	a	a	a	b	a	a	a	b	b	-	-	-	a	b	a	a	b
RA06_268259_78	A6	4.76	A06	757743	a	b	b	b	b	b	b	b	a	b	b	b	a	a	b	a	b	b	-	a	a	a	a	a	a	a	a	a	a	a	a	b	-	a	a	b	b	a	a	a	a	b	a	b	a
RA06_rdm_273422_28	A6	6.171	A06	20231	a	b	b	b	b	b	b	b	-	b	b	b	a	a	b	a	b	b	-	a	a	a	a	a	a	a	a	a	a	a	a	b	-	a	a	b	b	a	a	a	a	b	a	b	a
RA06_rdm_193397_26	A6	6.237	A06	20099	a	b	b	b	b	b	b	b	a	b	b	b	-	a	b	a	b	b	-	-	a	a	a	a	a	a	a	a	a	a	a	b	-	a	a	b	b	a	a	a	a	b	a	b	a
RA06_rdm_180380_12	A6	7.039	A06	9202	a	b	b	b	b	b	b	b	a	b	b	b	-	a	b	a	b	b	-	a	a	a	a	a	a	a	a	a	a	a	a	b	-	a	a	b	b	a	a	a	a	b	a	b	a
RA06_266617_45	A6	7.436	A06	1202538	a	b	b	b	b	b	b	b	a	b	b	b	a	a	b	a	b	-	-	a	a	a	a	a	a	a	a	a	a	a	a	b	-	a	a	b	-	a	a	a	a	b	a	b	a
RA06_190503_81	A6	8.701	A06	1229429	a	b	b	b	b	b	b	b	a	b	b	b	a	a	b	a	b	b	-	a	a	a	a	a	a	-	a	a	a	a	a	b	-	a	-	b	b	a	a	a	a	b	a	b	a
RA06_177867_52	A6	9.133	A06	1343642	a	b	b	b	b	b	b	b	a	b	b	b	a	a	b	-	-	b	-	a	a	a	a	a	a	a	a	a	a	-	a	b	-	a	a	b	b	-	a	a	a	b	a	b	a
RA06_269358_32	A6	9.282	A06	1406439	a	b	b	b	b	b	b	b	a	b	b	b	a	a	b	a	b	b	-	a	a	a	a	a	a	a	a	a	a	b	a	b	-	a	a	b	-	a	a	a	a	b	a	b	a
Un_188889_82	A6	10.351	Unknown	-	a	b	b	b	b	b	b	b	a	b	b	b	b	a	b	a	b	b	a	a	a	a	a	a	a	a	a	a	a	b	a	b	a	a	a	-	b	a	a	a	a	b	a	b	a
Un_269851_60	A6	10.415	Unknown	-	a	b	b	b	b	b	b	b	a	b	b	b	b	a	b	a	b	b	a	a	a	a	a	a	a	a	a	a	a	b	a	b	a	a	a	b	b	a	a	a	a	b	a	b	a
RAnn_rdm_271728_79	A6	12.079	Ann	47967464	a	b	b	b	b	b	b	b	a	b	b	b	b	a	b	a	b	b	a	a	a	a	a	a	a	a	a	a	a	b	a	b	a	a	a	b	b	a	a	a	a	b	a	b	a
RA06_272462_25	A6	12.088	A06	1966341	a	b	b	b	b	b	b	b	a	b	b	b	b	a	b	a	b	b	a	a	a	a	a	a	a	a	a	a	a	b	a	b	a	a	a	b	b	-	-	a	a	b	a	b	a
RA06_282337_45	A6	12.09	A06	1863488	a	b	b	b	b	b	b	b	a	b	b	b	b	a	b	a	b	b	a	a	a	a	a	a	a	a	a	a	a	b	a	b	a	a	a	b	b	a	a	a	a	b	a	b	a
RA06_176362_60	A6	12.181	A06	1878551	a	b	b	-	b	-	b	b	a	b	b	b	b	a	b	-	b	b	a	a	a	a	-	a	a	a	a	a	a	b	a	b	a	a	a	b	b	-	a	a	a	b	a	b	a
RA06_172467_69	A6	12.279	A06	1863680	a	b	b	b	b	b	b	b	a	b	b	b	b	a	b	a	b	b	-	a	a	a	a	-	a	a	a	a	a	b	a	b	a	a	a	b	b	a	a	a	a	b	a	b	a
RA06_200617_49	A6	12.294	A06	1957788	a	b	b	b	b	b	b	b	a	b	b	b	b	a	b	a	b	b	a	a	a	a	a	a	a	a	a	a	a	b	a	b	a	a	a	b	b	a	a	a	a	b	a	b	a
RA06_174847_71	A6	12.365	A06	2055398	a	b	b	b	b	b	b	b	a	b	b	b	b	a	b	a	b	b	a	a	a	a	a	a	a	a	a	a	a	b	a	b	a	-	a	b	b	a	a	a	a	b	a	b	a
RA06_275569_77	A6	12.898	A06	2209211	a	b	b	b	b	b	b	b	a	b	b	b	b	a	b	a	b	b	a	a	a	a	a	a	a	a	a	a	a	b	a	b	a	a	a	b	b	-	a	a	a	b	a	b	a
RA06_286326_32	A6	15.186	A06	2287676	a	b	b	b	b	b	b	b	a	b	b	b	b	a	b	b	b	b	a	a	a	a	a	a	a	-	a	a	a	-	a	b	a	a	a	b	b	a	a	a	a	b	a	b	a
RA06_193309_40	A6	15.194	A06	2336259	a	b	b	b	b	b	b	b	a	b	b	b	b	a	b	b	b	b	a	a	a	a	a	a	a	a	a	-	a	b	a	b	a	a	a	b	b	a	a	a	a	b	a	b	a
RA06_171072_26	A6	15.322	A06	2298689	a	b	b	b	b	b	-	b	a	b	b	b	b	a	b	b	b	b	a	a	a	a	a	a	a	a	a	a	a	b	a	b	a	a	a	b	b	-	a	a	a	b	a	b	a
RA06_289883_80	A6	16.404	A06	2418679	a	b	b	b	b	b	b	b	a	b	b	b	-	a	b	b	b	b	a	a	a	a	a	a	a	a	a	a	a	b	a	b	a	a	a	b	b	a	a	a	a	b	a	b	a
RA06_161845_18	A6	18.861	A06	2508423	a	b	b	b	b	-	b	b	a	-	b	b	b	a	b	b	b	b	a	a	a	a	a	a	-	a	a	a	a	b	a	b	a	b	a	b	b	a	a	a	a	b	-	b	-
RA06_168575_20	A6	19.063	A06	2452088	a	b	b	b	b	b	b	b	a	b	b	b	b	a	b	b	b	b	a	a	a	a	a	a	a	a	a	a	a	b	a	b	a	b	a	b	b	-	a	a	a	b	a	b	a
RA06_247471_70	A6	19.241	A06	2515051	a	b	b	b	b	b	b	b	a	b	-	b	b	a	b	b	-	b	a	a	a	a	a	a	a	a	a	a	-	b	a	b	-	b	a	b	-	a	a	a	-	-	a	b	a
RA06_183940_58	A6	19.287	A06	2508954	a	b	b	b	b	b	b	b	a	b	b	b	b	a	b	b	b	b	a	a	a	a	a	a	a	a	a	a	a	b	a	b	a	b	a	b	b	-	a	a	a	b	a	b	a
RA06_273430_16	A6	19.295	A06	2510128	a	b	b	b	b	b	b	b	a	b	b	b	b	a	b	b	b	b	a	a	a	a	a	a	a	a	a	a	a	b	a	b	a	b	a	b	b	a	a	a	a	b	-	b	a
RA06_280989_45	A6	20.515	A06	2621600	a	b	b	b	b	b	b	b	a	b	b	b	b	a	b	b	b	b	a	a	a	a	a	a	a	a	-	a	a	b	a	b	a	b	a	b	b	a	a	a	a	b	a	b	a
RA06_172429_55	A6	20.52	A06	2554739	a	b	b	b	b	b	b	b	a	b	b	b	b	a	b	b	b	b	a	a	a	a	a	-	a	a	b	a	a	b	a	b	a	b	a	b	b	a	a	a	a	b	a	b	-
RA06_276524_45	A6	20.606	A06	2673845	a	b	b	b	b	b	b	b	a	b	b	b	b	a	b	b	b	b	a	a	a	a	a	a	a	a	b	a	a	b	a	b	a	b	a	b	b	a	a	a	a	b	a	b	a
RA06_276811_27	A6	21.813	A06	2791278	a	b	b	b	b	b	b	b	a	b	b	b	b	a	b	b	b	b	a	a	a	a	-	a	a	a	b	a	a	b	a	b	a	b	a	a	b	a	a	a	a	b	a	b	a
RA06_192014_9	A6	22.674	A06	2870091	a	b	b	b	b	b	b	b	a	b	b	b	b	a	b	b	b	b	a	a	a	a	a	a	-	a	b	a	a	b	a	b	a	b	a	a	b	-	a	a	a	b	a	b	a
RA06_269251_57	A6	22.902	A06	2889708	a	b	b	b	b	b	b	b	a	b	b	b	b	a	b	b	-	b	a	a	a	a	a	a	a	a	b	a	a	b	a	b	a	b	a	a	b	-	a	a	a	b	a	b	a
RA06_rdm_193416_17	A6	26.211	A06	210858	a	b	b	b	b	b	b	b	a	b	b	b	b	a	-	b	-	b	b	a	a	b	a	a	a	a	b	a	a	b	a	b	a	b	a	a	b	a	a	a	a	b	a	b	a
RA06_165809_15	A6	26.568	A06	3034376	a	b	b	b	b	b	b	b	a	b	b	b	b	a	a	b	-	b	b	a	-	b	a	a	a	a	b	a	a	b	a	b	-	b	a	-	b	-	a	a	a	b	a	b	a
RA06_268814_77	A6	27.345	A06	3178784	a	b	-	b	b	b	b	b	a	b	b	b	b	a	a	b	a	-	b	a	a	b	a	a	a	a	b	a	a	-	a	b	a	b	a	a	b	a	a	a	a	b	a	b	a
RA06_275864_66	A6	27.531	A06	3179005	a	b	b	b	b	b	b	b	a	b	b	b	b	a	a	b	a	b	b	a	a	b	a	a	a	a	b	a	a	b	a	b	a	b	a	a	b	a	-	a	a	b	a	b	a
RA06_195171_33	A6	27.963	A06	3290205	a	b	b	b	b	b	b	b	a	b	b	b	b	a	a	b	a	b	b	a	a	-	a	a	a	a	b	a	a	b	a	b	a	b	a	a	b	a	a	a	a	b	a	b	a
RA06_rdm_270534_23	A6	28.444	A06	274816	a	b	b	b	b	b	b	b	a	b	b	b	b	a	a	b	a	b	b	a	-	b	a	a	a	a	b	a	a	b	a	b	a	b	a	a	b	a	a	a	-	b	a	b	a
RA06_284443_64	A6	29.649	A06	3488489	a	b	b	b	b	b	b	b	a	b	b	-	b	-	a	b	a	b	b	a	b	b	a	a	a	b	-	a	a	b	a	b	a	b	a	a	b	a	-	a	a	b	a	b	a
RA06_264750_13	A6	29.671	A06	3504118	a	b	b	b	b	b	b	b	a	b	b	b	b	a	a	b	a	b	b	a	b	-	a	a	a	b	b	a	a	b	a	b	a	b	a	a	b	-	a	a	a	b	a	b	a
RA06_180308_25	A6	29.842	A06	3504792	a	b	b	b	b	b	b	b	a	b	b	b	b	a	a	b	a	b	b	a	b	b	a	a	a	b	b	a	a	-	a	b	a	b	a	a	b	a	a	a	a	b	a	b	a
RA06_272836_38	A6	29.884	A06	3506610	a	b	b	b	b	b	b	b	a	b	b	b	b	a	a	b	a	b	b	a	b	b	a	a	a	b	b	a	a	b	a	b	a	b	a	a	b	-	a	a	a	b	a	b	a
Un_132378_66	A6	38.425	Unknown	-	a	b	b	b	b	b	b	b	a	b	a	b	b	a	a	b	a	b	b	a	b	b	a	a	b	b	b	a	a	b	b	b	a	b	a	-	b	-	-	a	b	b	a	b	-
Un_174208_8	A6	39.025	Unknown	-	a	b	b	b	b	b	b	b	a	b	a	b	b	a	a	b	a	b	b	a	b	b	a	a	b	b	b	a	a	b	b	b	b	b	a	a	b	-	a	-	b	b	-	b	a
RA06_140390_35	A6	39.063	A06	4006077	a	b	b	b	-	b	b	b	a	b	-	b	b	-	a	b	-	-	b	a	-	b	a	a	b	b	b	a	a	b	b	b	b	b	a	-	b	-	a	a	b	b	-	b	a
RA06_196543_73	A6	39.087	A06	4447517	a	b	b	-	b	b	b	b	a	b	a	b	b	a	-	b	a	b	b	a	b	b	a	a	b	b	b	-	a	b	b	b	b	b	a	a	b	a	a	a	b	b	a	b	a
RA06_286269_56	A6	39.091	A06	4273312	a	b	b	-	b	b	b	b	a	b	a	b	b	a	a	b	a	b	b	a	b	b	a	a	b	b	b	a	a	b	-	b	b	b	a	a	b	a	a	a	b	b	a	b	a
RA06_273606_55	A6	39.331	A06	4317485	a	b	b	b	b	b	b	b	a	b	a	b	b	a	a	b	a	b	b	a	b	b	a	a	b	b	b	a	a	-	b	b	b	b	a	a	b	-	a	a	b	b	a	b	a
RA06_182967_14	A6	39.692	A06	5176573	a	b	b	b	b	b	b	b	a	b	a	b	b	a	a	b	a	b	b	a	b	b	a	a	b	b	b	a	a	b	b	-	-	b	a	a	b	a	a	a	b	b	a	b	a
RA06_278947_36	A6	39.732	A06	4727540	a	b	b	b	b	b	b	b	a	b	a	b	b	a	a	b	a	b	b	a	b	b	a	a	b	b	b	a	a	b	b	b	b	b	a	a	b	a	a	a	b	-	a	b	a
RA06_166561_20	A6	39.742	A06	4709623	a	b	b	b	b	b	b	b	a	b	a	b	b	a	a	b	-	b	b	a	b	b	a	a	b	b	b	a	-	b	-	b	-	b	a	-	b	a	a	a	b	b	a	b	a
RA06_180372_18	A6	39.805	A06	5120852	a	b	-	b	b	b	b	b	a	b	a	b	b	a	a	b	a	b	b	a	b	b	a	a	b	b	b	a	a	b	-	b	b	b	a	a	b	a	a	a	b	b	a	b	-
RA06_rdm_275253_55	A6	39.82	A06	363404	a	b	b	b	b	b	b	b	a	b	a	b	b	a	a	b	a	b	b	a	b	b	a	a	b	b	b	a	a	b	b	b	b	b	a	a	b	a	a	a	b	b	-	b	a
RA06_166463_19	A6	39.827	A06	4577420	a	b	b	b	b	b	b	b	a	b	a	b	b	-	a	b	a	b	b	a	b	b	-	a	b	b	b	a	-	b	b	b	b	b	a	a	b	-	a	a	b	b	a	b	a
RA06_165687_23	A6	39.89	A06	4875044	a	b	b	b	b	b	b	b	a	b	a	b	b	a	a	-	-	b	b	a	b	b	a	a	-	b	b	a	-	b	b	b	b	b	a	a	b	a	a	a	b	b	a	b	a
RA06_183645_81	A6	39.903	A06	4582254	a	b	b	b	b	b	b	b	a	b	a	b	-	a	a	b	a	b	b	a	b	b	a	a	b	b	b	a	a	b	b	b	b	b	a	-	b	a	a	a	b	b	a	b	a
RA06_273768_23	A6	39.933	A06	4937121	a	b	b	b	b	b	b	b	-	b	a	b	b	a	a	b	a	b	b	a	b	b	a	a	b	b	b	a	a	b	b	b	b	b	a	a	b	a	a	a	b	b	a	b	a
RA06_182843_38	A6	40.014	A06	5067468	a	b	b	b	b	b	b	b	a	b	a	b	b	a	a	b	a	b	b	a	b	b	a	a	b	b	b	a	-	b	b	b	b	b	a	a	b	a	a	a	b	b	a	b	a
RA03_157489_28	A6	40.278	A03	7685132	a	b	b	b	b	b	-	b	a	b	a	-	b	-	a	b	a	b	b	a	b	b	a	a	b	b	b	a	-	-	b	b	b	b	a	-	b	a	a	a	-	b	a	b	a
RA06_170624_40	A6	40.416	A06	4710265	a	b	b	b	b	b	-	b	a	b	a	-	b	a	a	b	a	b	b	a	b	b	a	-	b	b	b	a	a	b	b	b	-	b	a	a	b	a	-	-	b	b	a	b	a
RA06_264745_65	A6	40.68	A06	5055381	a	b	b	b	b	b	b	b	a	b	a	b	b	a	a	b	a	b	b	a	b	b	a	a	b	-	b	a	a	b	b	b	b	b	a	a	b	a	a	a	b	b	a	b	a
RA06_182234_12	A6	41.513	A06	5356583	a	b	b	b	b	b	b	b	a	b	a	b	b	a	a	b	a	b	b	a	b	b	a	b	b	b	b	a	a	b	b	b	b	b	a	a	b	a	a	a	b	b	a	b	a
RA06_271561_37	A6	41.698	A06	5334806	a	b	b	b	b	b	b	b	a	b	a	b	b	a	a	b	a	b	b	a	b	b	a	b	b	b	b	a	a	b	b	b	b	b	a	a	b	a	a	a	b	b	a	b	a
RA06_190039_56	A6	41.879	A06	5543585	a	b	b	b	b	b	b	b	a	b	a	b	b	-	a	b	a	b	b	a	b	b	a	b	b	b	b	a	a	b	b	b	b	b	a	a	b	a	a	a	b	b	a	b	a
RA06_269143_29	A6	41.98	A06	5538639	a	b	b	b	b	b	b	b	a	b	a	b	b	a	a	b	a	b	b	a	b	b	a	b	b	b	b	a	-	b	-	b	b	b	a	a	b	-	a	a	b	b	a	b	a
RA06_175518_77	A6	42.267	A06	5357530	a	b	b	b	b	b	b	b	a	b	a	b	b	-	a	-	a	b	-	a	b	b	a	b	b	b	b	a	a	-	b	b	b	b	a	a	b	-	a	a	b	b	a	b	a
RA06_rdm_279922_12	A6	43.303	A06	492802	a	b	b	b	b	b	b	b	a	b	a	b	b	a	a	b	a	b	b	a	b	b	a	b	b	b	b	a	a	b	b	b	b	b	a	a	b	a	a	a	b	b	a	b	a
RA06_176358_7	A6	43.544	A06	5676473	a	b	b	b	b	b	b	b	a	b	a	b	b	a	a	b	a	b	b	a	b	b	-	b	b	b	b	a	-	-	b	b	b	b	a	a	b	a	a	a	b	b	-	b	-
RA06_197300_50	A6	44.708	A06	5895654	a	b	b	b	b	b	b	b	b	b	a	-	b	a	a	b	a	b	b	a	b	b	-	b	b	b	b	a	a	b	b	b	b	b	a	a	b	a	-	a	b	b	a	b	a
RA06_rdm_278656_58	A6	46.994	A06	564799	a	b	b	b	b	b	b	b	b	b	a	b	b	a	a	b	a	-	b	a	b	b	a	b	b	b	b	a	a	b	b	b	b	b	a	a	b	a	a	a	b	b	a	b	a
RA06_286398_28	A6	47.536	A06	6303654	a	b	b	b	b	b	b	b	b	b	a	b	b	a	a	b	a	a	b	a	b	b	a	b	b	b	b	a	a	b	b	b	b	b	a	a	b	-	a	a	b	b	a	-	a
RA06_265534_38	A6	48.118	A06	6419346	a	b	b	b	b	b	b	b	b	b	a	b	b	-	a	b	a	a	b	a	b	b	a	b	b	b	b	a	-	b	b	b	-	b	a	a	b	a	-	a	b	b	a	-	a
RA06_285304_79	A6	53.593	A06	6854104	a	b	b	b	b	b	b	b	b	b	a	b	b	a	a	b	a	a	b	a	b	b	a	b	b	b	b	a	-	b	b	b	b	b	a	a	b	b	b	a	b	b	a	b	b
RA06_rdm_167610_69	A6	54.188	A06	570399	a	b	b	-	-	-	b	b	b	b	a	b	-	a	b	b	a	a	b	a	b	b	a	b	b	b	b	a	-	b	b	b	b	b	a	-	b	b	b	a	b	-	a	b	b
RA06_181714_65	A6	55.062	A06	7239882	a	b	b	b	b	b	b	b	-	b	a	b	b	a	b	b	a	a	b	a	b	-	a	b	-	b	b	a	-	b	b	b	b	b	a	a	b	b	b	a	b	b	a	b	b
RA06_150449_78	A6	56.211	A06	7332011	a	b	b	b	b	b	b	b	b	b	a	b	b	a	b	b	a	a	b	a	a	b	a	b	b	b	b	-	a	-	b	b	b	b	a	a	-	-	b	-	b	-	a	b	b
RA06_178843_11	A6	56.63	A06	7613470	a	b	b	b	b	b	b	b	b	b	a	b	b	a	b	b	a	a	b	a	a	b	a	b	b	b	b	a	-	b	b	b	b	b	a	a	b	-	b	a	b	b	a	b	b
Un_200930_45	A6	56.74	Unknown	-	a	b	b	b	b	b	b	b	b	b	a	-	b	a	b	b	-	a	b	a	a	b	a	b	b	b	b	a	a	b	b	b	b	b	a	a	b	b	b	a	b	b	a	-	b
Un_267191_65	A6	56.916	Unknown	-	a	b	b	b	b	b	b	b	-	b	a	b	b	a	b	b	a	a	b	a	a	b	a	b	b	b	b	a	a	b	b	b	b	b	a	a	-	-	b	a	b	-	-	b	b
Un_165199_10	A6	57.27	Unknown	-	a	b	b	b	-	b	b	b	b	b	a	b	b	a	b	b	a	a	b	-	a	-	a	b	b	-	b	a	a	b	b	b	b	b	a	a	b	b	-	-	b	b	a	b	b
RA06_180536_61	A6	57.41	A06	7538091	a	b	b	b	b	b	b	b	b	b	a	b	b	a	b	b	a	a	b	a	a	-	a	b	b	b	b	a	a	b	b	b	b	b	a	a	b	-	b	a	b	b	a	b	b
RA06_194848_33	A6	60.255	A06	8066031	a	b	b	b	b	-	b	b	b	b	a	b	b	a	b	b	a	a	b	a	a	a	a	b	-	b	b	a	a	b	b	b	b	b	a	a	b	b	b	a	b	b	a	b	b
RA06_163594_56	A6	60.286	A06	8111554	a	b	b	b	b	b	b	b	b	b	a	b	b	a	b	b	a	a	b	a	a	a	a	b	b	b	b	a	a	b	b	b	b	-	a	-	b	b	b	a	b	b	-	b	b
RA06_189678_39	A6	60.378	A06	8278419	a	b	b	b	b	b	b	b	b	b	a	b	b	a	b	b	a	a	b	a	a	a	a	b	b	b	b	a	a	b	b	b	b	b	a	a	b	b	b	a	b	b	a	b	b
RA06_rdm_179703_66	A6	60.393	A06	616492	a	b	b	b	b	b	b	b	b	b	a	b	b	a	b	b	a	a	b	a	a	a	a	b	b	b	b	a	a	b	b	b	b	b	a	a	b	-	b	a	b	b	a	b	b
RA06_271618_64	A6	60.555	A06	8275026	a	b	b	b	-	b	b	b	b	b	a	b	b	a	b	b	a	a	b	a	a	a	a	b	b	b	b	a	a	b	b	b	b	-	a	a	b	b	b	a	b	b	a	b	b
RA06_171526_47	A6	60.757	A06	8063763	a	b	b	b	b	b	b	-	b	b	a	b	-	a	b	b	a	a	b	a	a	a	a	b	b	b	b	a	-	b	b	b	b	b	a	a	b	-	b	a	-	b	a	b	b
RA06_178779_28	A6	60.818	A06	8063325	a	b	b	b	b	b	b	b	b	b	a	b	b	a	b	b	a	a	b	a	a	a	a	b	b	b	b	a	-	b	b	b	b	b	a	a	b	b	b	a	b	b	a	b	b
RA06_163856_48	A6	61.073	A06	8111014	a	b	b	b	b	b	b	b	b	b	-	b	b	a	b	b	a	a	b	a	a	a	-	b	b	b	b	a	a	b	b	b	b	b	a	-	b	b	b	a	b	b	a	b	b
RA06_282260_51	A6	61.826	A06	8342402	a	b	b	b	b	b	b	b	b	b	a	b	b	a	b	a	a	a	b	a	a	a	a	b	b	b	b	a	a	b	b	b	b	b	b	-	b	b	b	a	b	b	a	b	b
RA06_276659_30	A6	61.934	A06	8342561	a	b	b	b	-	b	b	b	b	b	a	b	b	a	b	a	a	a	b	a	a	a	a	b	b	b	b	a	a	b	b	b	b	b	b	a	b	b	b	a	b	b	a	b	b
RA06_200051_75	A6	61.935	A06	8362305	a	b	b	b	b	b	b	b	b	b	a	b	b	a	b	a	a	a	b	a	a	a	a	b	b	b	b	a	a	b	b	b	b	b	b	a	b	b	b	a	b	b	a	b	b
RA06_284663_21	A6	62.923	A06	8724688	a	b	b	b	b	b	b	b	b	b	a	b	b	a	b	-	a	a	b	a	a	a	a	b	b	b	-	a	a	b	b	b	b	b	b	a	b	b	b	a	b	b	-	b	b
RA06_268168_75	A6	63.001	A06	8459560	a	b	b	b	b	b	b	b	b	b	a	b	b	a	b	-	a	a	b	a	a	a	a	b	b	b	b	a	-	b	b	b	b	b	b	a	b	b	b	a	b	b	a	b	b
RA06_274348_43	A6	63.087	A06	8710204	a	b	b	b	b	b	b	b	b	b	a	b	b	a	b	a	a	a	b	a	a	a	a	b	b	b	b	a	a	b	b	b	b	b	b	a	b	b	b	a	b	b	a	b	b
RA06_167025_59	A6	63.21	A06	8721711	a	b	b	b	b	b	b	b	b	b	a	b	-	a	b	a	-	-	b	a	a	a	a	-	b	b	b	a	a	b	b	b	b	b	b	a	b	b	b	-	b	b	a	b	b
RA06_198507_8	A6	63.377	A06	8721856	a	b	b	b	b	b	b	b	-	b	a	b	b	a	b	a	a	a	b	a	a	a	a	b	b	b	b	a	a	b	b	b	b	b	b	a	b	b	b	a	b	b	a	b	b
RA06_182805_49	A6	63.416	A06	8724191	a	b	b	b	b	b	b	b	b	b	a	b	b	a	b	a	a	a	b	a	a	a	a	b	b	b	b	a	a	b	b	b	b	b	b	a	-	-	b	a	b	b	a	b	b
Un_272991_37	A6	63.513	Unknown	-	a	b	b	b	b	b	b	b	b	b	a	b	b	a	b	a	a	a	b	a	a	a	a	b	b	b	b	a	a	b	b	b	b	b	b	a	b	b	b	a	b	b	a	b	b
Un_179341_21	A6	64.01	Unknown	-	a	b	b	b	b	b	b	b	b	b	a	b	b	a	b	a	a	a	b	a	a	a	a	b	b	b	b	a	a	b	b	b	b	b	b	a	b	b	b	a	b	b	a	b	b
Un_283582_45	A6	64.171	Unknown	-	a	b	b	b	b	-	b	b	b	b	a	-	b	a	b	a	-	a	b	a	a	a	a	b	b	b	b	a	a	b	b	b	b	b	b	a	b	-	b	a	b	b	a	b	b
RA06_260651_80	A6	64.38	A06	9201211	a	b	b	b	-	b	b	b	b	b	a	b	b	a	b	a	a	a	b	a	a	a	a	b	b	b	b	a	-	b	-	b	b	b	b	a	b	b	b	-	b	b	a	b	b
RA06_171813_9	A6	64.507	A06	9254368	a	b	b	b	b	b	b	b	b	b	a	b	b	a	-	a	a	a	b	a	a	a	a	b	b	b	b	a	-	-	-	b	b	b	b	-	b	b	b	a	b	b	a	b	b
RA06_259968_64	A6	64.697	A06	9201128	a	b	b	b	b	b	b	b	b	b	a	b	b	-	b	a	a	a	-	a	a	a	a	b	b	-	b	a	a	b	b	b	b	b	b	a	b	b	b	a	-	b	-	b	b
Un_188539_25	A6	64.714	Unknown	-	a	b	b	b	b	b	b	b	b	b	a	b	b	a	b	a	a	a	b	a	a	a	a	b	b	b	b	a	a	b	b	b	b	b	b	a	b	-	b	a	b	b	a	b	b
RA06_180420_10	A6	64.825	A06	9156659	a	b	b	b	b	b	b	b	b	b	a	-	b	a	b	a	a	a	b	a	a	a	a	b	b	b	b	a	a	b	b	b	b	b	b	a	b	-	b	a	b	b	a	b	b
RA06_178478_74	A6	65.172	A06	9362428	a	b	b	b	b	b	b	b	b	b	a	b	b	a	b	a	a	-	-	a	a	a	a	b	b	b	b	a	-	b	b	b	b	b	b	a	b	b	b	a	b	b	a	b	b
RA06_277661_45	A6	67.049	A06	9537169	a	b	b	b	b	b	b	b	b	b	a	b	b	a	b	a	a	a	b	a	a	a	b	b	b	b	b	a	a	b	b	b	b	b	b	a	b	b	b	a	b	b	a	b	b
RA06_171195_38	A6	68.996	A06	9875383	a	b	b	b	b	b	b	b	b	b	a	-	b	a	b	a	a	a	b	a	a	a	b	b	b	b	b	a	-	b	b	b	b	b	b	a	b	b	b	-	b	b	a	b	b
RA06_259070_14	A6	70.41	A06	10223115	a	b	b	-	b	b	b	-	b	b	a	b	b	a	b	a	a	a	b	a	a	a	b	b	b	b	b	a	a	b	b	b	b	-	-	-	b	b	b	a	b	b	a	b	b
RA06_285753_47	A6	70.562	A06	10179600	a	b	b	b	b	b	b	b	-	b	a	b	b	a	b	a	a	a	b	a	a	a	b	b	b	b	b	a	a	b	-	b	b	b	b	a	b	b	b	a	b	b	a	b	b
RA06_185815_39	A6	71.393	A06	10497941	a	b	b	b	b	b	b	b	b	b	a	b	b	a	b	a	a	a	b	a	a	a	b	b	b	b	b	-	a	b	b	b	b	b	b	-	b	b	b	a	b	b	a	b	b
Un_263398_75	A6	71.465	Unknown	-	a	b	b	b	b	b	b	b	b	b	a	b	b	a	b	a	a	a	b	a	a	a	b	b	b	b	b	a	a	b	-	-	b	b	b	a	b	b	b	a	b	b	a	b	b
RA06_179238_23	A6	71.819	A06	10348068	a	b	b	b	b	b	b	b	b	b	a	b	b	a	b	a	a	a	b	a	a	a	b	b	b	b	b	a	a	b	b	b	b	-	b	a	b	b	b	a	b	b	a	-	b
RA06_168534_12	A6	72.069	A06	10782651	a	b	b	b	b	b	b	b	b	b	a	b	b	a	b	a	a	a	b	a	a	a	b	b	b	b	b	a	a	b	b	b	b	b	b	a	-	-	b	a	b	b	a	b	b
RA06_169463_7	A6	72.367	A06	10782678	a	b	b	b	b	-	b	b	b	b	a	b	b	-	b	a	a	a	b	-	a	a	b	b	b	b	b	a	a	b	b	b	b	b	b	a	b	-	b	a	b	b	a	b	b
RA06_181197_7	A6	72.836	A06	10913179	a	b	b	b	b	b	b	b	b	b	a	b	b	a	b	a	a	a	b	a	a	a	b	b	b	b	b	a	a	b	b	b	b	b	b	-	b	b	b	a	b	b	a	b	b
RA06_163578_6	A6	74.636	A06	11095169	a	b	b	b	b	b	b	b	b	b	a	b	b	a	b	a	a	a	b	a	a	a	b	b	b	b	b	a	a	b	b	b	b	b	b	a	b	-	-	a	b	b	a	b	-
RA06_160954_61	A6	74.797	A06	11045815	a	b	b	b	b	b	b	b	b	b	a	b	b	a	b	a	a	a	b	a	a	a	b	b	b	b	b	-	a	b	b	b	-	b	b	a	b	-	b	a	b	-	a	b	b
RA06_282375_10	A6	75.068	A06	11120002	a	b	b	b	b	b	b	b	b	b	a	-	b	a	b	a	a	a	b	a	a	a	b	b	b	b	b	-	a	b	b	b	b	b	b	a	b	b	b	a	b	b	a	b	b
RA06_273537_53	A6	75.561	A06	13010378	a	b	b	b	b	b	b	b	b	b	a	b	-	a	b	a	a	a	b	a	a	-	b	b	b	b	b	a	a	b	b	b	b	b	-	a	b	a	b	a	b	b	a	b	b
Un_183321_55	A6	75.701	Unknown	-	a	b	b	b	b	b	b	b	b	b	a	b	b	a	b	a	a	a	b	a	a	a	b	b	b	b	b	a	a	b	b	b	b	b	b	a	b	b	b	a	b	b	a	b	b
RAnn_rdm_86071_46	A6	75.752	Ann	41589316	a	b	b	b	b	b	b	b	b	b	a	b	b	a	b	a	a	a	b	a	a	a	b	b	b	b	b	a	a	b	b	b	b	b	b	a	b	b	b	-	b	b	a	b	b
RA06_277719_72	A6	75.845	A06	13263352	a	b	b	b	b	b	b	b	b	b	a	b	b	a	b	a	a	a	b	a	a	a	b	-	b	b	b	-	a	b	b	b	b	b	b	a	b	b	b	a	b	b	a	b	b
Un_265459_71	A6	76.01	Unknown	-	a	b	b	b	b	b	b	b	b	b	a	b	b	a	b	a	a	a	b	a	a	a	b	b	b	b	b	a	a	b	b	b	b	-	b	a	b	b	b	a	b	-	a	b	b
Un_165493_40	A6	76.777	Unknown	-	a	b	b	-	b	b	-	b	b	-	a	b	b	a	b	a	a	a	b	a	a	a	b	b	a	b	b	a	a	b	b	b	b	-	b	a	b	-	b	a	b	b	a	b	b
RA06_286006_8	A6	77.294	A06	14257172	a	b	b	b	b	b	b	b	b	b	a	b	b	a	b	a	a	a	b	a	a	a	b	b	a	b	b	a	a	b	b	b	b	b	b	a	b	b	b	a	b	b	-	b	b
RA06_196247_55	A6	80.019	A06	11470126	a	b	b	b	b	b	b	b	b	b	a	b	b	a	b	a	a	a	a	a	a	a	b	b	a	b	b	a	a	b	b	b	b	b	b	a	b	-	b	a	b	-	a	b	b
Un_180007_72	A6	80.067	Unknown	-	a	b	b	b	b	b	b	b	b	b	a	b	b	a	b	a	a	a	a	a	a	a	b	b	a	b	b	a	-	b	b	b	b	b	b	a	-	b	b	a	b	b	a	b	b
RA06_248800_63	A6	80.279	A06	14624650	a	b	b	b	b	b	b	b	b	b	a	b	b	a	b	-	a	a	a	a	a	a	-	b	a	b	b	a	a	b	b	b	b	b	b	a	b	-	b	a	b	b	a	b	b
RA06_264584_25	A6	81.509	A06	14606771	a	b	b	b	b	b	b	b	-	b	a	b	b	a	b	a	a	a	a	a	a	-	-	b	a	b	b	a	a	b	b	b	-	b	b	a	b	-	b	a	b	b	a	b	b
RA06_183941_13	A6	81.61	A06	14623539	a	b	b	b	b	b	b	b	b	b	-	b	b	a	b	a	a	a	a	a	a	a	b	b	a	b	b	a	a	b	b	b	b	b	b	a	b	b	b	a	b	b	a	b	b
RA06_167245_42	A6	81.64	A06	14775850	a	b	b	b	b	b	b	b	b	b	a	b	b	-	b	a	a	a	-	a	a	a	b	b	a	b	b	a	a	b	b	b	b	b	b	a	b	b	b	a	b	b	a	b	b
RA06_192659_27	A6	81.783	A06	14619077	a	b	b	b	b	b	b	b	b	b	a	b	b	a	b	-	a	a	a	a	a	a	b	b	a	b	b	a	a	b	b	b	b	b	b	a	b	b	b	a	b	b	a	b	b
RA06_273066_82	A6	84.083	A06	15125440	a	b	b	b	b	b	b	b	b	b	-	b	b	a	-	a	a	a	a	a	a	a	b	b	a	b	b	a	a	b	b	b	b	b	b	a	b	b	b	a	b	b	a	b	b
RA06_188376_37	A6	84.211	A06	15115050	a	b	b	b	b	b	b	b	b	b	b	b	b	a	b	a	a	a	a	a	a	a	b	-	a	b	b	a	a	b	b	b	b	b	-	a	b	b	b	a	b	b	a	b	b
RA06_280031_17	A6	84.239	A06	15133294	a	b	b	b	b	b	b	b	b	b	b	b	b	a	b	a	a	a	a	a	a	a	b	b	a	b	b	a	a	b	b	b	b	b	b	a	b	b	b	a	b	b	a	b	b
RA06_172382_16	A6	84.341	A06	15012451	a	b	b	b	b	b	b	b	b	b	b	b	b	a	b	a	a	a	a	a	a	-	b	b	a	b	b	a	a	b	b	b	b	b	b	a	b	b	b	a	b	b	-	b	b
Un_280544_45	A6	84.874	Unknown	-	a	b	b	b	b	b	b	b	b	b	b	b	b	a	b	a	b	a	a	a	a	a	b	b	a	b	b	a	a	b	-	b	b	b	b	a	b	b	b	a	b	b	a	b	b
RA06_286563_56	A6	85.198	A06	15204008	a	b	b	b	b	-	b	b	b	b	b	b	b	a	b	a	a	a	a	a	a	a	b	b	-	b	b	a	a	b	b	b	b	b	b	a	b	b	b	a	b	b	-	b	b
Un_165198_64	A6	85.578	Unknown	-	a	b	b	b	b	-	b	b	b	b	b	b	b	a	b	-	b	-	a	a	a	-	b	b	a	b	b	a	-	b	b	b	b	b	b	a	-	b	b	a	b	b	a	b	b
RA06_rdm_200194_8	A6	87.056	A06	1400001	a	b	b	b	-	b	b	b	b	b	b	b	-	a	b	a	b	a	a	-	a	a	b	b	a	b	b	a	a	b	-	b	b	b	b	a	b	b	b	a	b	b	a	-	b
RA06_201005_11	A6	87.368	A06	15563406	a	b	b	b	b	b	b	b	b	b	b	b	b	a	b	a	b	a	a	a	a	a	b	b	a	b	b	a	a	b	-	b	b	-	b	a	b	b	b	a	b	b	a	b	b
Un_271909_44	A6	87.42	Unknown	-	a	b	b	b	b	b	b	b	b	b	b	b	b	a	b	a	b	a	a	a	a	a	b	b	a	b	b	a	a	b	b	b	b	b	b	a	b	-	b	a	b	b	a	b	b
RA06_198269_68	A6	87.501	A06	15589057	a	b	b	b	b	b	b	b	b	b	b	b	b	a	b	a	b	a	a	a	a	a	b	b	a	b	b	a	a	b	b	b	b	b	b	a	b	b	b	a	b	b	a	b	b
RA06_260118_65	A6	87.597	A06	15612906	a	b	b	b	b	b	b	b	b	b	b	b	b	a	b	-	-	a	a	a	a	a	b	b	a	b	b	a	-	b	b	b	b	b	b	a	b	-	b	-	b	b	a	-	b
RA06_177882_11	A6	90.602	A06	16396058	a	b	b	b	b	b	b	b	b	b	b	b	b	a	b	a	-	a	b	a	a	a	b	b	a	b	b	b	a	b	b	b	b	b	b	a	b	b	b	-	b	b	a	b	b
RA06_175739_59	A6	91.041	A06	16394375	a	b	b	b	b	-	b	b	b	b	b	-	b	a	b	a	b	a	b	a	a	a	b	-	a	b	b	b	-	b	b	b	b	b	b	-	b	b	b	a	b	b	a	b	b
RA06_177879_28	A6	91.168	A06	16384679	a	b	b	b	b	b	b	b	b	b	b	b	b	a	b	a	b	a	b	a	a	a	b	b	a	b	b	b	a	b	b	b	b	-	b	a	b	b	b	a	b	b	a	b	b
RA06_191943_35	A6	92.814	A06	16725025	a	b	b	b	b	b	b	b	b	b	b	b	-	a	b	a	b	a	b	a	a	a	b	b	a	b	b	b	-	a	b	b	b	b	b	a	b	b	b	a	b	-	a	a	b
RA06_272726_11	A6	93.098	A06	16861736	a	b	b	b	b	b	b	b	b	b	b	b	b	a	b	a	b	a	b	a	a	a	b	b	a	b	b	b	a	a	b	b	b	b	b	a	b	b	b	a	b	a	a	a	b
RA06_279974_43	A6	94.376	A06	17024565	a	b	b	b	b	b	b	b	b	b	b	a	b	a	b	a	-	a	b	a	a	a	b	b	a	b	b	b	a	-	b	b	b	b	b	a	b	b	b	a	b	a	a	a	b
Un_271691_71	A6	95.516	Unknown	-	a	b	b	b	b	b	b	b	b	b	b	a	b	a	b	-	b	a	b	a	a	a	b	b	a	b	b	b	a	a	b	b	b	b	b	a	b	b	b	a	b	a	a	a	b
RA06_186719_40	A6	96.066	A06	17234449	a	b	b	b	b	b	b	b	b	b	b	a	b	a	b	a	b	a	b	a	a	a	b	b	a	b	b	b	a	a	b	b	b	b	b	-	b	-	b	a	b	a	a	a	b
RA06_166041_31	A6	97.897	A06	17383525	a	b	b	b	b	b	b	b	b	b	-	a	b	a	-	a	b	a	b	a	a	a	b	b	a	b	b	b	a	a	b	b	b	b	b	-	b	b	b	a	b	a	a	a	b
RA06_280062_7	A6	97.925	A06	17437835	a	b	b	b	b	b	b	b	b	b	b	a	b	a	b	a	b	-	b	a	a	a	b	b	a	b	b	b	a	a	b	b	b	b	b	a	b	b	-	a	b	a	a	a	b
RA06_rdm_200304_60	A6	100.411	A06	1460306	a	b	b	b	b	b	b	b	b	-	-	a	b	a	b	a	b	-	b	a	a	a	b	b	a	b	b	b	a	a	-	b	b	b	a	a	b	b	b	a	b	-	a	a	b
RA06_195260_52	A6	101.94	A06	17957348	a	b	b	b	b	b	b	b	b	b	b	a	b	a	b	a	b	a	b	a	a	a	b	b	a	b	b	b	a	a	b	b	b	b	a	a	b	b	b	a	b	a	a	a	b
RA06_200450_37	A6	102.008	A06	17931525	a	b	b	b	b	b	b	b	b	b	b	a	b	a	b	a	b	a	b	a	a	a	b	b	a	b	b	-	a	a	b	b	b	b	a	a	b	b	b	a	b	a	a	a	b
RA06_165299_28	A6	102.479	A06	17931668	a	b	b	b	b	b	b	b	b	b	b	a	b	a	b	a	b	a	b	a	a	a	-	-	a	-	b	b	-	-	b	b	b	b	a	-	b	b	b	a	b	a	a	a	b
RA06_179987_11	A6	103.153	A06	18127638	a	b	b	b	b	b	b	b	b	b	b	a	b	a	b	a	b	a	b	a	a	a	b	b	-	b	b	b	a	a	b	b	b	b	a	a	b	-	b	a	b	a	a	a	b
RA06_193244_10	A6	103.483	A06	18083190	a	b	b	b	b	b	b	b	b	b	b	a	b	a	b	a	b	a	b	a	a	a	-	b	a	b	b	b	a	a	b	-	b	b	a	a	b	b	b	a	b	a	a	a	b
RA06_190228_28	A6	103.777	A06	18150520	a	b	b	b	b	b	b	b	b	b	b	a	b	a	b	a	b	a	b	a	a	a	b	b	a	a	b	b	a	a	b	b	b	b	a	a	b	b	b	a	b	a	a	a	b
RA06_180411_56	A6	103.961	A06	18312679	a	b	b	b	b	b	b	b	b	b	b	a	b	a	b	-	b	a	b	a	a	a	b	b	a	a	b	b	a	a	-	b	b	b	a	a	b	b	b	a	b	a	a	a	b
RA06_185660_62	A6	106.261	A06	18564750	a	b	b	b	b	b	b	b	b	b	b	a	b	a	b	a	b	a	b	a	a	a	a	-	a	a	b	b	a	a	b	b	b	b	a	a	b	b	b	a	b	a	a	a	b
RA06_273847_13	A6	106.883	A06	18662460	a	b	b	b	b	b	b	b	b	b	b	a	b	a	b	a	b	a	b	a	a	a	a	b	a	a	b	b	a	a	b	b	b	b	a	a	b	b	b	a	b	a	a	a	b
RA06_rdm_193723_29	A6	106.959	A06	1492532	a	b	b	b	b	b	b	b	b	b	b	a	b	a	b	a	b	a	b	a	a	a	a	b	a	a	b	b	a	a	b	b	b	b	a	a	b	-	b	a	b	a	a	a	b
RA06_256614_76	A6	107.356	A06	18670192	a	b	b	b	b	b	b	b	b	b	b	a	-	a	-	a	b	-	-	a	a	a	a	-	a	a	-	-	a	a	-	b	b	b	a	a	b	b	b	a	b	-	-	a	b
RA06_260365_39	A6	108.659	A06	19351638	a	b	b	b	-	b	b	b	b	b	b	a	b	a	b	-	-	a	b	a	a	a	a	b	a	a	b	a	-	-	b	b	b	b	a	a	b	b	b	a	b	a	a	a	b
Un_263938_15	A6	109.007	Unknown	-	a	b	b	b	b	b	b	b	b	b	b	a	b	a	b	a	b	a	-	a	a	a	a	b	a	a	b	a	a	a	-	b	b	b	a	a	b	b	b	a	b	a	a	a	b
RA06_172035_54	A6	109.205	A06	18915637	a	b	b	b	b	b	b	b	b	b	b	a	b	a	b	a	b	a	b	a	a	a	-	b	a	a	b	a	a	a	b	b	b	b	a	a	b	b	b	a	b	a	a	a	b
RA06_290189_9	A6	109.448	A06	19086272	a	b	b	b	b	b	b	b	b	b	b	a	b	-	b	a	b	a	b	a	a	-	a	b	a	a	b	a	a	a	b	b	-	b	a	a	b	b	b	a	b	a	a	a	b
RA06_276479_75	A6	109.49	A06	19110322	a	b	b	b	b	b	b	b	b	b	b	a	b	a	b	a	b	a	b	a	a	a	a	b	a	a	b	a	a	a	b	b	b	b	a	a	b	b	b	a	b	a	a	a	b
RA06_176782_27	A6	109.501	A06	19319667	a	b	b	b	-	-	b	b	b	b	b	a	b	a	b	a	b	a	b	a	a	a	a	b	a	a	b	a	a	a	-	b	b	b	a	a	b	b	-	a	b	a	a	a	-
RA06_172074_41	A6	109.507	A06	19351416	a	b	b	b	b	b	b	b	b	b	b	a	b	a	b	a	b	a	-	a	a	-	a	b	a	-	b	a	a	a	b	b	b	b	a	a	b	-	b	a	b	a	a	a	-
RA06_270524_74	A6	109.866	A06	19414033	a	b	b	b	b	b	b	b	b	b	b	a	b	a	b	a	b	a	b	a	a	a	a	b	a	a	b	a	a	a	b	b	b	b	a	a	b	b	b	a	b	a	a	a	b
RA06_rdm_282444_14	A6	109.901	A06	1586051	a	b	b	b	b	b	b	b	b	b	b	a	b	a	b	a	b	a	b	a	a	a	a	b	a	a	b	a	a	a	b	b	b	b	a	a	b	-	b	a	b	a	a	a	b
RA06_289794_38	A6	110.282	A06	19433260	a	b	b	b	b	b	b	b	b	b	-	a	b	a	b	a	b	a	b	a	a	a	a	b	a	a	b	a	a	a	-	b	b	b	a	a	b	b	-	a	b	a	a	a	b
RA06_174406_13	A6	114.164	A06	19897096	a	b	b	-	-	b	b	b	b	b	b	-	b	a	b	a	b	a	b	a	-	a	a	b	a	-	b	a	-	-	b	b	b	b	a	a	b	-	b	a	b	a	a	a	b
RA06_272854_29	A6	115.363	A06	20139017	a	b	b	b	b	b	b	b	b	b	-	a	b	a	b	a	b	a	b	a	b	a	a	b	a	a	b	a	a	a	b	b	b	b	a	a	b	b	b	a	b	a	a	a	b
RA06_177470_27	A6	115.522	A06	20139151	a	b	b	-	b	b	b	b	b	b	b	a	b	a	b	a	b	a	b	a	b	a	a	b	a	a	b	a	a	a	b	b	b	b	a	a	b	b	b	a	b	a	a	a	b
RA06_197103_19	A6	115.627	A06	20168548	a	b	b	b	b	b	b	b	b	b	b	a	b	a	b	a	b	a	b	a	b	a	a	b	a	a	b	a	a	a	b	b	b	b	a	a	b	b	b	a	b	a	a	a	b
RA06_258036_28	A6	115.996	A06	20188675	a	b	b	b	b	-	b	b	b	b	-	a	b	a	b	a	b	a	b	a	b	a	a	b	a	a	b	a	-	a	b	b	-	b	a	-	b	-	b	a	b	a	-	a	b
RA06_196022_34	A6	117.353	A06	20423079	a	b	b	b	b	a	a	b	b	b	-	a	b	a	b	a	b	a	b	a	b	a	a	b	a	a	b	a	a	-	b	b	b	b	a	a	b	b	b	a	b	a	a	a	b
RA06_201149_30	A6	117.486	A06	20503622	a	b	b	b	b	a	a	b	b	b	b	a	b	a	b	a	b	a	b	a	b	a	a	b	a	a	b	a	a	a	b	b	b	b	a	a	b	b	b	a	b	a	a	a	b
RA06_185655_33	A6	117.559	A06	20253560	a	b	b	b	b	a	a	b	b	b	b	a	b	a	b	a	b	a	b	a	b	a	a	b	a	a	b	a	a	a	b	b	b	b	a	a	b	-	b	a	b	a	-	a	b
RA06_173249_32	A6	117.751	A06	20284341	a	b	b	b	b	a	a	b	b	b	b	a	b	a	b	a	b	a	b	a	b	-	-	b	a	a	b	a	a	a	b	b	b	b	a	a	b	b	b	-	b	a	-	a	b
Un_280949_76	A6	117.779	Unknown	-	a	b	b	b	b	a	a	b	b	b	b	a	-	a	b	a	b	a	b	a	b	a	a	b	a	a	b	a	a	a	b	b	b	b	a	-	b	b	b	a	b	a	a	a	b
RA06_262533_6	A6	117.812	A06	20458372	a	b	b	b	b	a	a	b	b	b	b	a	b	a	b	a	b	a	b	a	b	-	a	-	a	a	b	a	a	a	-	b	b	b	a	a	b	b	b	a	b	a	a	a	b
RA06_rdm_280071_31	A6	118.409	A06	1717564	a	b	b	b	b	a	a	b	b	b	b	a	b	a	b	a	b	a	b	a	b	a	a	b	a	a	b	a	a	a	b	b	b	b	a	a	b	b	b	a	b	a	a	a	b
RA06_279709_75	A6	119.718	A06	20712482	a	b	b	b	b	-	a	b	b	b	b	a	b	a	b	a	b	a	b	a	b	a	a	b	a	a	b	a	a	a	b	b	b	b	a	a	b	b	b	a	b	a	a	a	b
RA06_285937_79	A6	119.824	A06	20713756	a	b	b	b	b	a	a	b	b	b	b	a	b	a	b	a	b	a	b	a	b	a	a	b	a	a	b	a	a	a	b	b	b	b	a	a	b	b	b	a	b	a	a	a	b
RA06_273899_28	A6	119.858	A06	20734961	a	b	b	b	b	a	a	b	b	b	b	a	b	a	-	a	b	a	b	a	b	a	a	b	a	a	b	a	a	a	b	b	b	b	a	a	b	b	b	a	b	a	a	a	b
RA06_269816_50	A6	119.962	A06	20738586	a	b	b	b	b	a	a	b	b	b	b	a	b	a	b	a	b	-	b	a	b	a	a	b	a	-	b	a	-	-	b	b	b	b	a	a	b	-	b	a	b	a	a	a	b
RA06_150049_46	A6	120.127	A06	20768522	a	b	b	b	b	a	a	b	b	b	b	a	b	a	b	a	-	a	b	a	b	a	a	-	a	a	-	a	a	a	b	b	b	b	a	a	b	b	b	a	b	-	-	a	b
RA06_155675_44	A6	120.587	A06	20712285	a	b	b	b	b	a	a	b	b	b	b	a	b	-	b	a	-	a	-	-	b	a	a	b	a	a	b	a	a	a	b	b	-	b	a	a	b	b	b	a	b	-	-	a	b
RA06_279907_69	A6	121.98	A06	20862277	a	b	b	b	b	a	a	b	b	b	b	a	b	a	b	a	a	a	b	a	b	a	a	b	a	a	b	a	a	a	b	b	b	b	a	a	b	b	b	a	-	a	a	a	b
RA06_198506_76	A6	124.051	A06	21060745	a	b	b	b	b	a	a	b	b	b	b	a	a	a	b	a	a	a	b	a	b	a	a	b	a	a	b	a	a	a	b	b	b	b	a	a	b	b	b	a	b	a	a	a	b
RA06_271780_69	A6	124.324	A06	21106838	a	b	b	b	b	a	a	b	b	b	b	a	a	a	b	a	a	a	b	a	b	a	a	b	a	a	b	a	a	a	-	b	b	b	a	a	b	b	b	a	b	a	a	a	b
RA06_284821_24	A6	124.405	A06	20962952	a	b	b	b	b	a	a	b	b	b	b	a	a	a	b	a	a	a	b	a	b	a	a	b	a	a	b	a	a	a	b	b	b	b	a	a	b	b	b	a	-	a	a	-	b
RA06_163510_53	A6	124.417	A06	21037023	a	b	-	b	b	a	a	b	b	b	b	a	a	a	b	a	a	a	b	a	b	a	a	b	a	a	b	a	a	-	-	b	-	-	a	a	b	b	-	a	b	a	a	a	b
RA06_285855_80	A6	124.631	A06	21153328	a	b	b	b	b	a	a	b	b	b	b	a	a	a	b	a	a	a	b	a	b	a	a	b	a	-	b	a	a	a	b	b	b	b	a	a	b	b	b	a	b	a	a	a	b
RAnn_rdm_274886_11	A6	124.722	Ann	33563630	a	b	b	b	b	a	a	b	b	b	b	a	a	a	b	a	a	a	b	a	b	a	-	-	a	a	b	a	a	a	b	b	b	b	a	a	b	b	b	a	b	a	a	a	b
RA06_270442_51	A6	125.345	A06	21443956	a	b	b	b	b	a	a	b	b	b	b	a	a	a	b	a	a	a	b	a	b	a	a	b	a	a	b	a	a	a	b	b	b	b	a	a	b	b	b	a	b	a	a	a	b
RA06_174199_40	A6	125.722	A06	21446585	a	b	b	b	b	a	a	b	b	b	b	a	a	a	-	-	a	a	b	a	b	a	a	b	a	a	b	a	a	a	b	b	b	b	a	a	b	b	b	-	-	a	-	a	b
RA06_261735_24	A6	125.898	A06	21445650	a	b	b	b	-	a	a	-	b	b	b	a	a	a	b	-	a	a	b	a	b	a	a	b	a	-	b	a	a	a	b	b	b	b	a	a	b	b	b	a	b	a	a	a	-
Un_247579_75	A6	126.114	Unknown	-	a	b	b	b	b	a	-	b	b	b	b	a	a	a	b	a	a	a	b	a	b	a	a	b	a	a	-	a	a	a	b	b	-	b	a	-	b	-	b	-	b	-	a	a	b
RA06_263295_42	A6	128.202	A06	21623116	a	b	b	b	b	a	a	b	b	b	b	a	a	a	b	a	a	a	b	a	b	a	a	b	a	a	b	a	a	a	b	b	b	a	a	a	-	-	b	a	b	a	a	a	b
Un_263560_28	A6	129.127	Unknown	-	a	b	-	b	b	a	a	b	b	b	b	a	a	a	b	a	a	a	-	a	b	a	a	b	a	a	-	a	a	a	-	b	b	a	a	a	-	-	b	a	b	a	a	a	b
RA06_179288_55	A6	131.657	A06	21925731	a	b	b	b	b	a	a	a	b	b	b	a	a	-	b	a	a	a	b	a	b	a	a	a	a	a	b	a	a	a	b	a	b	a	a	a	b	b	b	b	b	a	a	a	b
Un_279912_44	A6	131.853	Unknown	-	a	b	b	b	b	a	a	a	b	b	b	a	a	a	b	a	a	a	b	a	b	a	a	a	a	a	b	a	a	a	b	a	b	a	a	a	b	b	b	b	b	a	a	a	b
Un_191140_33	A6	131.97	Unknown	-	a	b	b	b	b	a	a	a	b	b	b	a	a	a	b	a	a	a	b	a	b	a	a	a	a	a	b	a	a	a	b	a	b	a	a	a	b	b	b	b	b	a	a	a	b
RA06_169228_70	A6	133.283	A06	22003633	a	b	b	-	b	-	a	a	b	b	b	a	-	a	b	a	a	a	b	a	b	a	a	a	a	-	b	a	a	a	-	a	b	a	a	a	b	b	b	b	b	a	a	a	b
RA06_183342_63	A6	134.661	A06	22201722	a	b	a	a	b	a	a	a	b	b	b	a	a	a	b	a	-	a	b	a	b	a	a	a	a	a	b	a	a	a	b	a	b	a	a	a	b	b	b	b	b	a	a	a	b
RA06_169266_50	A6	134.974	A06	22598154	a	b	a	a	b	a	a	a	-	b	b	a	a	a	b	a	a	a	-	a	b	a	a	a	a	a	b	a	a	a	b	a	b	a	a	a	b	-	b	-	b	a	a	a	b
RA06_191398_42	A6	135.562	A06	22531838	a	b	a	a	b	a	a	a	b	b	b	a	a	a	b	a	a	a	b	a	b	a	a	a	a	a	b	a	a	a	b	a	b	a	a	a	b	b	b	b	-	a	a	a	b
RA06_199769_45	A6	135.66	A06	22408922	a	b	a	a	b	a	a	a	b	b	b	a	a	a	b	a	a	a	b	a	b	a	a	a	a	a	b	a	a	a	b	a	b	a	a	a	b	b	b	b	b	a	a	a	b
RA06_259334_43	A6	135.665	A06	22258521	a	b	a	a	b	a	a	a	b	b	b	a	a	a	b	a	a	a	b	a	b	a	a	a	a	a	b	a	a	a	b	a	b	a	a	a	b	-	-	b	-	a	a	a	b
RA06_260632_49	A6	135.678	A06	22338631	a	b	a	a	b	a	-	a	b	b	b	a	a	a	b	a	a	a	-	a	b	a	a	a	a	a	b	a	a	a	b	a	-	a	a	a	-	-	b	b	b	a	a	a	b
RA06_rdm_268826_51	A6	135.908	A06	1816455	a	b	a	a	b	a	a	a	b	b	b	a	a	a	b	a	a	a	b	a	b	a	a	a	a	a	b	a	a	a	b	a	b	a	a	a	b	-	b	b	b	a	a	a	b
RA06_195271_19	A6	138.791	A06	23215787	a	b	a	a	b	a	a	a	b	b	b	a	a	a	b	a	a	a	b	a	b	a	a	a	a	a	b	a	a	a	b	a	b	a	a	a	b	b	b	b	b	a	a	a	b
RA06_rdm_285018_27	A6	140.948	A06	1900476	a	b	a	a	b	a	a	a	b	b	b	a	a	a	b	a	a	a	b	a	b	a	a	a	a	a	b	a	a	a	-	a	b	a	a	a	b	b	b	b	b	a	a	a	b
RA06_175456_62	A6	142.275	A06	23507924	a	b	a	a	b	a	a	a	b	b	b	a	a	-	b	a	a	a	b	a	b	a	a	-	a	a	b	a	a	a	b	-	b	a	a	a	b	b	b	b	b	-	a	a	b
RA06_285189_41	A6	142.286	A06	23372429	a	b	a	a	b	a	a	a	b	b	b	a	-	a	b	a	a	a	b	a	b	a	a	a	a	a	b	a	a	a	b	a	b	a	a	a	b	-	b	b	b	a	a	a	b
RA06_168698_34	A6	142.318	A06	23508007	a	b	a	a	b	a	a	a	-	b	b	a	a	a	b	a	-	a	b	a	b	a	a	a	-	a	b	a	-	a	b	-	b	a	a	a	b	b	b	b	b	a	a	a	b
RA06_272930_36	A6	142.641	A06	23375408	a	b	a	a	b	a	a	a	b	b	b	a	-	a	b	a	a	a	b	a	b	a	a	a	a	a	b	a	a	a	b	a	b	a	a	a	b	b	b	b	b	a	a	a	b
RA06_rdm_186754_38	A6	143.84	A06	1938877	a	b	a	a	b	a	a	a	b	b	b	a	a	a	b	a	a	a	b	a	b	a	a	a	a	b	b	a	a	a	b	a	b	a	a	a	b	b	b	b	b	a	a	a	b
RAnn_rdm_267084_11	A6	143.91	Ann	6010655	a	b	a	a	b	a	a	a	b	b	b	a	a	a	b	a	a	a	b	a	b	a	a	a	a	b	b	a	a	a	b	a	b	a	a	-	b	b	-	b	b	a	a	a	b
RAnn_rdm_246523_67	A6	144.317	Ann	6045624	a	b	a	a	b	a	a	a	b	b	b	a	a	a	b	-	-	a	b	a	b	a	a	-	a	b	b	a	a	a	b	a	b	a	a	a	b	-	b	b	b	a	a	a	-
RAnn_rdm_282592_27	A6	144.615	Ann	5948303	a	b	a	a	b	a	a	a	b	b	b	a	a	a	b	a	a	a	b	a	b	a	a	a	a	b	b	a	a	a	b	a	b	a	a	a	b	b	b	b	b	-	a	a	b
RAnn_rdm_267735_69	A6	144.624	Ann	5889990	a	b	a	a	b	a	a	a	b	b	b	a	a	a	b	a	a	a	b	a	b	a	-	-	a	b	b	a	a	a	b	a	b	-	a	a	b	b	b	b	b	a	a	a	b
Un_181824_60	A6	145.897	Unknown	-	a	b	a	a	b	a	b	a	b	b	b	a	a	a	b	a	a	a	b	a	b	a	a	a	a	b	b	a	a	-	b	a	b	a	a	-	b	b	-	b	b	a	a	a	b
RAnn_rdm_272955_50	A6	146.397	Ann	10878963	a	b	a	a	b	a	b	a	b	b	b	a	a	a	b	a	a	a	b	a	b	a	a	a	a	b	b	a	a	a	b	a	b	a	a	a	b	b	b	b	b	a	a	a	b
RAnn_rdm_179292_21	A6	147.218	Ann	10856303	a	b	a	a	b	a	b	a	b	b	b	a	a	a	b	a	a	a	b	a	b	-	a	a	a	b	-	a	a	a	b	a	b	a	a	a	b	-	b	b	b	a	a	a	b
RAnn_rdm_201128_20	A6	147.219	Ann	10852308	a	b	a	a	b	a	b	a	b	b	b	a	a	a	b	a	a	a	b	a	b	a	a	a	a	b	b	a	a	a	b	a	b	a	a	a	b	-	b	b	b	a	a	a	b
RAnn_rdm_165726_6	A6	147.921	Ann	10815976	a	b	a	a	b	a	b	a	b	b	b	a	a	a	b	a	a	a	b	a	b	a	a	-	-	b	b	a	-	a	-	a	b	a	a	a	b	-	-	b	b	a	-	a	-
RAnn_rdm_179991_77	A6	147.951	Ann	10813301	a	b	a	a	b	a	b	a	b	b	b	a	a	a	b	a	a	a	b	a	b	a	a	a	a	b	b	a	a	a	b	a	b	a	a	a	b	b	b	b	b	a	a	a	b
RA06_279465_70	A6	149.219	A06	23894982	a	b	a	a	b	a	b	a	b	b	b	a	a	a	b	a	a	a	b	a	b	-	a	a	a	b	b	a	a	a	b	a	b	a	a	a	b	b	b	b	b	a	a	a	b
Un_181444_43	A6	151.546	Unknown	-	a	b	a	a	b	a	b	a	b	b	b	a	a	a	b	a	a	a	b	a	b	a	a	a	a	b	b	a	a	a	b	a	b	a	a	a	b	-	b	b	b	a	a	a	-
RAnn_rdm_182770_79	A6	153.003	Ann	35102108	a	b	a	a	b	a	b	a	b	b	b	a	a	a	b	b	a	a	b	a	b	a	a	a	a	b	b	a	a	a	b	a	b	a	a	a	b	b	b	b	b	a	a	a	b
RA06_274728_15	A6	153.666	A06	24184466	a	b	a	a	b	a	b	a	b	b	b	a	a	a	b	b	a	a	b	a	b	a	a	a	a	b	b	a	a	a	b	a	b	a	a	-	b	-	b	b	b	a	a	a	b
RA06_195913_29	A6	154.131	A06	24220863	a	b	a	a	b	a	b	a	b	b	b	-	a	a	b	b	a	a	b	a	b	a	a	a	a	b	b	a	a	a	b	a	b	a	a	a	b	b	b	b	b	a	a	a	b
RA06_rdm_290176_70	A6	154.518	A06	2062456	a	b	a	a	b	-	b	a	b	b	b	a	a	a	b	b	a	a	b	a	b	a	a	-	a	b	b	a	a	a	b	a	b	a	-	a	b	b	b	b	b	a	a	a	b
RA06_rdm_267600_69	A6	154.546	A06	2112539	a	b	a	a	b	a	b	a	b	b	b	a	a	a	b	b	a	a	b	a	b	a	-	-	a	b	b	-	a	a	-	a	b	a	a	-	b	-	b	b	b	a	a	a	b
RA06_rdm_274207_57	A6	154.998	A06	2243569	a	b	a	a	b	-	b	a	b	b	b	a	-	a	b	b	a	a	b	a	b	a	a	a	a	b	b	a	a	a	b	a	b	a	a	a	b	b	b	b	b	a	a	a	b
RA06_273972_77	A6	155.111	A06	24360613	a	b	a	a	b	a	b	a	b	b	b	a	a	a	b	b	a	a	-	a	b	a	a	a	a	b	b	a	a	a	b	a	b	a	a	a	b	-	b	b	b	a	a	a	b
RA07_285038_81	A7	0	A07	23949705	a	b	a	a	a	a	b	b	a	b	a	a	b	b	a	b	a	a	b	b	b	a	a	b	a	b	b	a	b	a	b	b	a	a	b	b	a	a	b	a	a	a	b	a	a
RA07_265529_10	A7	0.586	A07	23773937	a	b	a	a	a	a	b	b	a	b	a	a	b	b	a	b	a	a	b	b	b	a	a	b	a	b	a	a	b	a	b	-	a	a	b	b	a	a	b	a	a	a	b	a	a
RA07_177247_49	A7	1.449	A07	23571949	a	b	a	a	a	a	b	b	a	b	a	a	b	b	a	b	a	-	b	b	b	a	a	a	a	b	a	a	b	b	b	b	-	a	b	b	a	a	b	a	a	a	b	a	a
RA07_193477_39	A7	2.47	A07	23564431	a	b	-	a	a	a	b	b	a	b	a	a	b	b	a	b	a	a	b	b	b	a	a	b	a	b	a	a	b	b	b	b	-	a	b	b	a	a	b	a	a	a	b	a	a
RA07_193637_46	A7	5.087	A07	23391554	a	b	a	a	a	a	b	b	a	a	a	a	b	b	a	b	a	a	b	b	b	a	a	b	a	b	a	a	b	b	b	b	-	a	b	b	a	a	b	a	a	-	b	a	a
RA07_282635_29	A7	6.494	A07	23253890	a	b	a	a	a	a	a	b	a	a	a	a	b	b	a	b	a	a	b	b	b	a	a	b	a	b	a	a	b	b	b	b	-	a	b	b	a	a	b	a	a	a	b	a	a
RA07_269280_51	A7	7.039	A07	23021351	a	b	a	a	a	a	a	b	a	a	a	a	b	b	a	b	a	a	b	b	b	a	a	b	a	b	a	a	-	b	b	-	-	a	-	b	a	a	b	b	a	a	-	a	a
RA07_270969_68	A7	7.414	A07	22831830	a	b	a	a	a	a	a	b	a	a	a	a	b	b	a	-	a	a	-	b	b	a	a	b	a	b	a	a	b	b	b	b	-	a	b	-	a	a	b	b	a	a	b	a	a
RA07_177380_24	A7	7.424	A07	22564978	a	b	a	a	-	a	a	b	a	a	a	a	b	b	a	b	a	a	b	b	b	a	a	b	a	b	a	a	b	b	b	b	-	a	b	b	a	a	b	b	a	a	b	a	a
RA07_286148_10	A7	7.916	A07	22334236	a	b	a	a	a	a	a	b	a	a	a	a	b	b	a	b	a	a	b	b	b	a	a	b	a	b	a	a	b	-	b	b	-	a	b	b	a	a	b	b	a	a	b	-	a
RA07_263915_35	A7	8.031	A07	22340489	a	b	a	a	a	a	a	b	a	a	a	a	b	b	a	b	a	a	-	b	b	-	a	b	-	b	a	a	b	b	b	b	-	a	b	b	a	a	b	b	a	a	b	a	a
RA07_286498_22	A7	9.875	A07	22124442	a	b	a	a	a	a	a	b	a	a	a	a	b	b	a	b	a	a	b	b	b	a	b	b	a	b	a	a	b	b	b	-	-	a	b	b	a	a	b	-	a	a	b	a	a
RA07_198508_75	A7	10.134	A07	22034240	a	b	a	a	a	a	-	b	a	a	a	a	b	b	a	-	a	a	b	b	b	a	b	b	a	b	a	a	b	b	b	b	-	a	b	b	a	a	b	b	a	a	b	a	a
RA07_170082_75	A7	10.617	A07	22057781	a	b	a	a	a	a	a	b	a	a	a	a	b	b	a	b	a	a	b	b	b	a	b	b	-	b	a	a	-	b	b	b	-	a	b	b	a	a	b	b	a	a	b	a	a
RA05_97618_11	A7	11.132	A05	5893769	a	b	a	a	-	a	-	b	a	a	-	a	b	b	a	b	-	-	b	b	b	a	b	b	-	b	a	a	-	b	b	b	b	a	b	b	-	-	b	b	-	a	b	a	a
RA07_259226_51	A7	13.487	A07	21905694	a	b	a	a	a	a	a	b	a	a	a	a	b	b	a	-	a	a	b	b	b	a	-	b	a	b	a	a	-	-	b	b	-	-	b	b	a	b	-	b	a	a	b	a	b
RA07_197641_11	A7	13.56	A07	21876053	a	b	a	-	a	a	a	b	a	a	a	-	b	b	a	b	a	a	b	b	b	a	b	b	a	b	a	a	b	b	b	b	-	a	b	b	a	b	-	b	a	a	b	a	b
RA07_rdm_278108_82	A7	14.795	A07	1969958	a	b	a	a	a	a	a	b	a	a	a	a	b	b	a	b	a	a	b	b	b	a	b	b	-	b	a	a	b	b	b	b	-	a	b	b	a	b	b	b	a	-	b	a	b
RA07_201310_53	A7	15.742	A07	21711389	a	b	a	a	a	a	a	b	a	a	a	a	b	b	a	b	a	a	b	b	b	a	b	b	b	b	a	a	b	b	b	b	-	a	b	b	a	b	b	b	a	a	b	a	b
RA07_264026_75	A7	19.609	A07	21153384	a	b	a	a	a	a	b	b	a	a	a	a	b	b	a	b	-	a	b	b	b	a	b	b	-	-	a	b	b	-	b	b	-	a	b	b	a	b	b	b	a	a	b	a	b
RA07_183420_37	A7	20.009	A07	21212295	a	b	a	a	a	a	b	b	a	a	a	a	b	b	a	b	a	a	b	b	b	a	-	b	b	b	a	b	b	b	b	b	-	a	b	b	a	b	b	b	a	a	b	a	-
RA07_196616_23	A7	21.127	A07	20981751	a	b	a	a	a	a	b	b	a	a	a	a	b	b	a	b	a	a	b	b	b	a	b	b	b	b	a	b	b	b	b	b	-	a	b	b	a	b	b	b	-	a	b	a	b
RA07_rdm_262868_54	A7	22.469	A07	1853821	a	b	a	a	a	a	b	b	a	a	a	a	b	b	a	b	a	a	b	b	b	a	b	b	b	b	a	-	b	b	b	b	-	a	b	a	a	b	b	b	a	a	b	a	b
RA07_263716_6	A7	24.008	A07	20683302	a	b	a	-	a	a	b	b	a	a	a	a	b	b	a	b	a	a	b	b	b	a	-	b	b	b	a	b	b	b	b	b	-	a	b	b	a	b	b	b	a	a	-	a	b
RA07_158057_13	A7	25.959	A07	20166740	a	b	a	a	a	a	b	b	a	a	a	-	b	-	a	b	-	a	b	a	b	a	b	b	-	-	a	b	a	b	b	b	-	a	b	b	a	b	b	b	a	a	-	a	b
RA07_250451_47	A7	26.251	A07	20167112	a	b	a	a	a	a	b	b	a	a	-	a	b	b	a	b	a	-	b	a	b	a	-	b	b	b	a	b	a	-	b	-	a	a	b	b	a	b	b	-	a	a	a	-	-
RA07_264505_11	A7	26.504	A07	20507966	a	b	a	a	a	a	b	b	a	a	a	a	b	b	a	b	a	a	b	a	b	a	b	b	b	b	a	b	a	b	b	b	-	a	b	b	-	-	b	b	a	a	a	a	b
RA07_268554_20	A7	26.504	A07	20483523	a	b	a	a	a	a	b	b	a	a	a	-	b	b	a	b	a	a	b	a	b	a	b	b	b	b	a	b	a	b	b	b	-	a	b	b	-	b	b	-	a	a	a	a	b
RA07_276293_10	A7	26.728	A07	20512695	a	b	a	a	a	a	b	b	a	a	a	a	b	b	a	b	a	a	b	a	b	a	b	b	b	b	a	b	a	-	b	b	-	a	b	b	a	b	b	-	a	a	a	a	b
RA07_283795_39	A7	26.814	A07	20545562	a	b	a	a	a	-	b	b	a	a	a	a	b	b	a	b	a	a	b	a	b	a	b	b	b	b	a	b	a	b	-	b	-	a	b	b	a	b	b	b	a	a	a	a	b
RA07_160773_69	A7	28.341	A07	20093880	a	b	a	a	a	a	b	b	a	a	a	a	b	b	a	b	a	a	b	a	b	a	b	b	b	b	a	b	a	b	b	b	a	a	b	b	a	b	b	b	a	-	a	-	b
RA07_286357_25	A7	28.356	A07	20121731	a	b	a	a	a	a	b	b	a	a	a	a	b	b	a	b	a	a	b	a	b	a	b	b	b	b	a	b	a	b	b	b	-	a	b	b	a	b	b	b	a	a	a	a	b
RA07_195381_6	A7	29.6	A07	20017173	a	b	a	a	a	a	b	b	a	a	a	a	a	b	a	b	a	a	b	a	b	a	b	b	b	b	a	b	-	b	b	b	-	a	b	b	a	b	b	b	a	a	-	a	b
RAnn_rdm_276442_13	A7	29.795	Ann	48154471	a	b	a	a	a	a	b	b	a	a	a	a	a	b	a	b	a	a	b	a	b	a	b	b	b	b	a	b	a	b	b	b	-	a	b	b	a	b	b	b	a	a	a	a	b
RA07_286500_30	A7	31.361	A07	19926658	a	b	a	a	a	a	b	b	a	a	a	a	a	b	a	b	a	a	b	a	b	a	b	b	b	b	a	b	a	b	b	b	-	a	b	b	a	b	b	b	a	a	-	a	b
RA07_201162_44	A7	32.985	A07	19723487	a	b	a	a	a	a	b	b	a	a	a	a	a	b	a	b	a	a	b	a	b	a	b	b	b	b	a	b	a	b	b	b	-	a	b	b	a	b	b	b	a	a	a	a	b
RA07_179864_24	A7	34.459	A07	19217400	a	b	a	a	a	a	b	b	a	a	a	a	a	b	a	b	a	a	b	a	b	a	b	b	b	b	a	b	a	b	b	b	-	a	b	-	a	b	b	-	a	a	a	a	b
RA07_184490_52	A7	34.787	A07	19334316	a	b	a	a	a	a	b	-	a	a	a	a	a	b	a	b	a	a	b	a	b	a	b	b	b	-	a	b	a	b	b	b	-	a	b	b	a	b	b	b	a	a	a	a	b
RA07_255612_15	A7	34.801	A07	19219668	a	b	a	a	a	a	b	b	a	a	a	a	-	b	a	b	a	-	b	a	b	a	b	b	b	b	a	-	a	b	b	b	-	-	b	b	a	b	-	b	a	a	a	a	b
RA07_273099_67	A7	35.066	A07	19370297	a	b	a	a	a	a	b	b	a	a	a	a	a	b	a	b	a	a	b	a	b	a	b	b	b	b	a	b	a	b	b	b	-	a	b	b	a	b	b	b	a	a	a	a	b
RA07_245216_79	A7	35.289	A07	19218325	a	b	-	a	a	a	b	-	-	a	a	a	a	b	a	-	a	a	-	a	b	-	b	b	b	b	a	-	a	-	b	b	-	a	b	b	a	b	b	b	-	a	-	a	b
RA07_285737_55	A7	36.979	A07	18979675	a	b	a	a	a	a	b	b	b	a	a	a	a	b	a	b	-	a	b	a	b	a	b	b	b	b	a	b	a	b	b	b	b	a	b	b	a	b	b	b	a	a	a	a	b
Un_285440_64	A7	38.195	Unknown	-	a	b	a	a	a	a	b	b	-	a	a	a	a	b	a	b	a	a	b	a	b	a	b	b	b	b	a	b	a	b	b	b	b	a	b	b	a	b	b	b	a	a	a	a	b
RA07_267435_25	A7	40.98	A07	18434684	a	b	b	b	-	a	b	b	b	a	a	a	a	b	a	b	a	a	b	a	b	a	b	b	b	b	b	b	a	b	b	b	b	a	b	b	a	b	b	b	a	a	a	a	b
RA07_rdm_270135_11	A7	41.3	A07	1804099	a	b	b	b	a	a	b	b	b	a	a	a	a	b	a	b	a	a	-	a	b	a	b	-	b	b	-	b	a	b	b	b	b	a	b	-	a	b	b	b	a	a	a	a	-
RA07_273915_71	A7	41.486	A07	18374703	a	b	b	b	a	a	b	b	b	a	a	a	a	b	a	b	a	a	-	a	b	a	b	b	b	b	b	b	a	b	b	b	b	a	b	b	a	b	b	b	a	a	a	a	b
RA07_175526_41	A7	41.498	A07	18572840	a	b	b	-	a	a	b	b	b	a	a	a	a	b	a	b	a	a	-	a	b	a	b	b	-	b	b	b	a	b	b	b	b	a	b	b	a	b	-	b	a	a	a	a	b
RA07_180262_59	A7	41.701	A07	18428763	a	b	b	b	a	a	b	b	b	a	a	a	a	b	a	b	a	a	b	a	b	a	b	-	b	b	b	b	a	b	b	b	b	a	b	b	a	b	b	b	a	a	a	a	b
RA03_167673_26	A7	41.817	A03	19343229	a	b	b	-	a	a	b	b	b	a	a	a	a	b	a	b	a	a	-	a	b	a	b	b	b	b	b	b	a	b	b	b	b	a	b	b	a	b	b	b	a	a	a	a	b
Un_265169_70	A7	42.172	Unknown	-	a	b	b	b	a	a	b	b	b	a	a	a	a	-	a	b	a	a	b	a	b	a	b	b	b	b	b	b	a	b	b	b	b	a	b	b	a	b	b	b	a	a	a	a	b
RA07_178284_8	A7	42.346	A07	18142938	a	b	b	b	-	a	b	b	b	a	a	-	a	b	a	b	a	a	b	a	b	a	b	b	b	b	b	b	a	b	b	b	b	a	b	b	a	b	b	b	a	a	a	a	-
RA07_144427_39	A7	45.02	A07	17845175	a	b	b	-	-	a	b	b	-	a	-	a	a	b	a	b	a	a	b	a	-	-	b	b	-	b	b	b	a	b	b	-	b	a	a	b	a	b	b	b	a	-	-	a	b
RA07_196062_8	A7	45.039	A07	18000562	a	b	b	b	a	a	b	b	b	a	a	a	a	b	a	b	a	a	b	a	b	a	b	b	b	b	b	b	a	b	b	b	b	a	a	b	a	b	b	b	a	a	a	a	b
RA07_179204_8	A7	45.329	A07	18000656	a	b	b	b	a	a	b	b	b	a	a	a	a	b	a	b	a	a	b	a	b	a	b	b	b	b	b	b	a	b	b	b	b	a	a	b	a	b	b	b	a	a	a	a	b
RA07_271367_82	A7	45.353	A07	17996264	a	b	b	b	a	a	b	b	b	a	a	a	a	b	a	b	a	a	b	a	b	a	b	b	b	b	b	b	a	b	b	b	b	a	a	b	a	b	b	b	a	a	-	a	b
RA07_200909_15	A7	45.484	A07	17879906	a	b	b	b	a	a	b	b	b	a	a	a	a	b	a	b	a	a	b	a	b	-	b	b	b	b	b	b	a	b	b	b	b	a	a	b	a	b	b	b	a	a	a	-	-
RA07_183362_10	A7	49.903	A07	17583484	a	b	b	b	a	b	b	b	b	a	a	a	a	b	a	b	a	a	b	a	b	a	b	b	b	a	b	b	a	b	b	b	b	-	a	b	a	b	b	b	a	a	a	a	b
RA07_271559_29	A7	50.158	A07	17595288	a	b	b	b	a	b	b	b	b	a	a	a	a	b	a	b	a	a	b	a	b	a	b	b	b	-	b	b	a	b	b	b	b	a	a	b	a	b	b	b	a	-	a	a	b
RA07_278939_36	A7	50.858	A07	17380880	a	b	b	b	a	b	b	b	b	a	a	a	a	b	a	b	a	a	b	a	b	a	b	b	b	a	b	b	a	b	b	b	b	a	a	b	a	b	b	b	a	a	a	a	b
Un_258225_54	A7	51.015	Unknown	-	a	b	b	b	a	b	b	b	b	a	a	a	a	b	a	b	a	a	b	a	b	a	b	b	b	a	b	b	a	b	b	b	b	a	a	b	-	b	b	b	a	a	a	a	b
RA07_192973_51	A7	51.077	A07	17392282	a	b	b	b	a	b	b	b	b	a	a	a	a	b	a	b	a	a	b	a	b	a	b	b	b	a	b	b	a	b	b	b	b	-	a	b	a	b	-	b	a	a	a	a	b
RA07_170119_38	A7	52.869	A07	17314823	a	b	b	b	a	b	b	b	b	a	a	b	a	b	a	b	a	a	b	a	b	a	b	b	b	a	b	b	-	b	b	a	b	a	a	b	a	b	-	-	a	-	a	-	b
RA07_265967_79	A7	53.493	A07	17287416	a	b	b	b	a	-	b	b	b	-	a	b	a	b	a	b	a	a	b	a	b	a	b	b	b	a	b	b	-	b	b	a	b	a	a	b	a	b	b	b	a	a	a	a	b
RA07_164014_26	A7	54.971	A07	17061474	a	b	b	b	a	b	b	b	b	a	a	b	a	b	-	a	a	a	b	a	b	a	b	-	b	a	b	b	a	b	b	a	b	a	a	b	a	b	b	b	a	a	-	-	b
RA07_255578_56	A7	55.206	A07	17061501	a	b	b	b	a	b	b	b	b	a	a	b	-	-	a	a	a	a	b	a	b	a	b	b	b	a	b	b	-	-	b	a	b	a	a	b	a	b	b	b	-	a	a	a	b
RA05_5657_49	A7	57.683	A05	1488174	a	b	b	b	a	b	b	b	b	a	a	b	a	b	a	a	a	a	b	-	b	a	b	b	b	a	b	b	a	b	b	a	b	a	a	b	a	b	b	b	a	a	a	a	b
RA07_164213_38	A7	57.856	A07	16752015	a	b	b	b	a	b	-	b	b	a	a	b	a	b	a	a	a	a	b	-	b	a	b	-	b	a	-	b	a	b	b	a	b	a	a	b	a	b	b	b	a	a	a	a	b
RA07_284299_81	A7	57.929	A07	16782923	a	b	b	b	a	b	b	b	b	a	a	b	a	b	a	a	a	a	b	a	b	a	-	b	b	a	b	b	a	b	b	a	b	a	a	b	a	b	b	b	a	a	a	a	b
RA07_201093_27	A7	59.78	A07	16513233	a	b	b	b	a	-	b	b	b	a	a	b	a	b	a	a	a	a	-	a	b	a	b	b	b	a	b	b	a	b	-	a	b	a	a	b	a	b	b	b	a	a	a	a	b
RA07_265300_58	A7	60.305	A07	16072727	a	b	b	b	a	b	-	b	b	a	-	b	a	b	a	a	a	a	b	a	b	a	b	b	b	a	b	b	a	a	b	a	b	a	a	b	a	b	b	b	a	a	-	a	b
RA07_193929_50	A7	60.523	A07	16235873	a	b	b	b	a	-	b	b	b	a	a	b	a	b	a	a	a	a	b	a	b	a	b	b	b	a	b	-	a	a	-	a	-	a	a	-	a	b	b	b	a	a	a	a	b
RA07_268656_21	A7	60.56	A07	16195893	a	b	b	b	-	-	b	b	b	a	a	b	-	b	a	a	a	a	b	a	b	a	b	b	b	a	b	b	a	a	b	a	b	a	a	b	a	b	b	-	a	a	a	a	b
RA07_272585_42	A7	60.64	A07	16026340	a	b	b	-	a	b	b	b	b	a	a	b	a	b	a	a	a	a	b	a	b	a	b	b	b	a	b	b	a	a	b	a	b	a	a	b	a	b	b	-	a	a	a	a	b
RA07_169342_47	A7	60.768	A07	16109406	a	b	b	b	a	b	b	-	b	a	a	b	-	-	a	-	a	a	b	-	b	a	b	b	b	a	b	b	a	a	b	a	b	a	a	-	a	b	b	-	a	-	a	a	b
Un_282613_17	A7	60.784	Unknown	-	a	b	b	b	a	b	b	b	b	a	a	b	a	b	a	a	a	a	b	a	b	a	b	b	b	a	b	b	a	a	b	a	b	a	a	b	a	b	b	-	a	a	a	a	b
RA07_rdm_246326_28	A7	60.914	A07	1644965	a	b	b	b	a	b	-	b	b	a	a	b	a	b	a	a	a	a	b	a	b	a	b	-	b	a	-	b	a	-	-	a	b	a	a	-	a	b	b	-	a	a	a	a	b
RA07_284562_57	A7	60.914	A07	16075317	a	b	b	b	a	b	b	b	b	a	a	b	a	b	a	a	a	a	b	-	b	a	b	b	b	a	b	b	a	a	b	a	b	a	a	b	a	b	b	-	a	a	a	-	b
RA07_186037_55	A7	61.609	A07	15959382	a	b	b	b	a	b	b	b	b	a	a	b	a	b	a	a	a	a	b	a	b	a	-	b	b	a	b	b	a	-	b	a	b	a	a	b	a	b	b	-	a	a	a	a	b
RA07_190550_10	A7	62.807	A07	15862796	a	b	b	b	a	b	b	b	b	a	a	b	a	b	a	a	a	a	a	a	b	a	b	b	b	a	b	-	a	a	b	a	b	a	a	b	a	b	b	-	a	a	a	a	b
RA07_rdm_177890_19	A7	65.586	A07	1562330	a	b	b	b	b	b	b	b	b	a	a	b	a	b	a	-	a	a	a	a	b	a	b	b	-	a	b	a	a	a	b	a	b	a	a	b	a	b	b	-	a	a	a	a	b
Un_269060_47	A7	66.202	Unknown	-	a	b	b	b	b	b	b	b	b	a	a	b	a	b	a	a	a	a	-	a	b	a	b	b	b	a	b	a	-	a	-	a	b	a	a	b	a	b	b	-	a	a	a	a	b
RA07_290214_20	A7	72.011	A07	15621554	a	b	b	b	b	b	b	b	b	a	a	b	a	b	a	a	a	a	a	a	b	a	b	b	b	a	b	a	a	a	-	a	b	a	a	b	a	a	b	-	a	a	a	a	a
RA07_278616_30	A7	72.263	A07	15576757	a	b	b	b	b	b	b	a	b	a	a	b	a	b	a	a	a	a	a	a	b	a	b	b	b	a	b	a	a	a	b	a	b	a	a	b	a	-	b	a	a	a	a	a	a
RA07_278088_32	A7	73.347	A07	15435099	a	b	b	b	b	b	b	a	b	a	a	b	a	b	a	a	a	a	a	a	b	a	b	b	b	a	b	a	a	a	b	a	b	a	a	-	a	-	a	a	a	a	a	b	a
RA07_280093_29	A7	73.83	A07	15404475	a	b	b	b	b	b	b	a	b	a	a	b	a	b	a	a	a	a	a	a	b	a	b	-	b	a	b	a	a	a	b	a	b	a	a	b	a	a	a	a	a	a	a	b	a
RA07_188321_45	A7	74.126	A07	15392793	a	b	b	b	-	b	b	a	b	a	a	b	a	b	a	a	a	a	a	a	b	a	-	b	b	a	b	a	a	a	b	a	b	a	a	-	a	a	a	a	a	a	a	b	a
RA07_rdm_269669_77	A7	74.63	A07	1525315	a	b	b	-	b	b	b	a	b	a	a	b	a	b	a	a	a	a	a	a	b	a	b	-	b	a	b	a	a	a	b	a	b	a	a	b	a	a	a	a	b	a	a	b	a
RA07_rdm_278143_34	A7	75.085	A07	1524038	a	b	b	b	b	b	b	a	b	a	a	b	-	b	a	a	a	a	a	a	b	a	b	b	b	a	-	a	a	a	b	a	b	a	a	b	a	a	a	a	b	a	a	b	a
RA07_285235_49	A7	77.142	A07	15145843	a	b	b	b	b	b	b	a	b	a	a	b	a	b	a	a	a	a	a	a	b	a	b	b	b	a	b	a	a	a	b	a	b	b	a	b	a	a	a	a	b	a	a	b	a
RA07_286009_82	A7	78.993	A07	14981679	a	b	b	b	b	b	b	a	b	a	a	-	a	b	a	a	a	a	a	a	b	a	-	b	b	a	b	a	a	a	b	a	b	b	a	b	a	a	a	a	b	a	a	b	a
RA07_201229_78	A7	79.304	A07	14919745	a	b	b	b	b	-	b	-	b	a	a	b	a	b	a	a	-	a	a	a	b	a	a	b	b	a	b	a	a	a	b	a	b	b	a	b	a	a	a	a	b	a	a	b	a
RA07_263824_78	A7	80.79	A07	14403028	a	b	b	-	b	-	b	a	b	a	a	b	a	b	a	a	a	b	-	a	-	a	a	b	b	a	b	a	a	a	b	a	b	b	a	b	a	a	a	a	b	a	a	b	a
RA07_196222_50	A7	81.089	A07	14483447	a	b	b	b	b	b	b	-	b	a	a	b	a	b	a	a	a	b	a	a	b	a	a	b	b	a	b	a	a	a	b	a	b	b	a	b	a	a	a	a	b	a	a	b	a
RA07_rdm_259705_42	A7	81.131	A07	1298799	a	b	b	b	b	b	b	a	b	a	a	b	a	b	a	a	a	b	-	a	b	a	a	b	b	a	b	a	a	a	b	a	b	b	a	b	a	a	a	a	b	a	a	b	a
RA07_rdm_192109_27	A7	81.261	A07	1318129	a	b	b	b	b	b	b	a	b	a	a	b	a	b	a	a	a	b	a	a	b	a	a	b	-	a	b	a	a	a	b	a	b	b	a	b	a	a	a	a	b	a	a	b	a
RA07_276532_39	A7	81.304	A07	14584372	a	b	b	b	b	b	b	a	b	a	a	b	a	b	a	a	a	b	a	a	b	a	a	b	b	a	b	a	a	-	b	a	b	b	a	b	a	a	a	a	b	a	a	b	a
RA07_274415_49	A7	81.497	A07	14132277	a	b	b	b	b	b	b	a	b	a	a	-	a	b	a	a	a	-	a	a	b	a	a	b	b	a	b	a	-	a	-	a	-	b	a	b	a	a	a	a	b	a	a	b	a
RA07_264489_59	A7	82.159	A07	13756171	a	b	b	b	b	b	b	a	b	a	a	b	a	b	a	a	a	b	a	a	b	a	a	b	b	a	b	a	a	a	b	a	b	b	a	b	a	a	a	a	b	a	a	b	a
RA07_261282_7	A7	82.573	A07	13756110	a	b	b	b	b	b	b	a	b	a	a	b	a	b	a	a	-	b	a	-	b	a	a	b	-	a	b	a	-	a	b	a	b	b	a	b	a	a	a	a	-	a	a	b	a
RA07_177468_36	A7	83.749	A07	13654411	a	b	b	b	b	b	b	a	b	a	a	b	a	b	a	a	b	b	a	a	b	a	a	b	b	a	b	a	a	a	-	a	b	b	a	b	a	a	a	a	-	-	a	b	a
RA07_262378_57	A7	84.037	A07	13660394	a	b	b	b	b	-	b	a	b	a	a	b	a	b	a	a	b	-	a	-	b	a	a	b	b	a	b	a	-	a	b	a	b	-	a	b	a	a	a	a	b	a	a	b	a
RA07_290129_79	A7	86.549	A07	13558925	a	b	b	b	b	b	b	a	b	a	a	b	a	b	a	a	-	b	a	b	b	a	a	b	b	a	b	a	b	a	b	a	b	b	a	b	a	a	a	a	b	a	b	b	a
RA07_193289_20	A7	86.913	A07	13519938	a	b	b	b	b	b	b	a	b	a	a	b	a	b	a	a	b	b	a	b	b	a	a	b	b	a	b	a	b	a	b	a	b	b	a	b	a	a	a	a	b	a	b	b	a
RA07_164552_72	A7	89.641	A07	13442462	a	b	b	b	b	b	b	a	b	a	a	b	a	-	a	-	b	b	a	b	b	a	a	b	b	a	b	-	-	-	b	a	b	b	a	b	a	a	a	a	b	-	b	b	a
RA07_258444_35	A7	89.677	A07	13442379	a	b	b	b	b	b	b	a	-	a	a	b	-	b	a	a	b	b	a	b	b	a	a	b	b	a	b	a	b	a	b	-	b	-	a	b	a	a	a	a	-	a	b	b	a
RA07_286051_54	A7	90.329	A07	13183497	a	b	b	b	b	b	b	a	b	a	a	b	-	b	a	a	b	b	a	b	b	a	a	b	-	a	b	b	b	a	b	a	b	b	a	b	a	a	a	a	b	a	b	b	a
RA07_198503_43	A7	90.421	A07	13242296	a	b	b	b	b	b	b	a	b	a	a	b	a	b	a	a	b	b	a	b	b	a	a	b	b	a	b	b	b	-	b	a	b	b	a	b	a	a	a	a	b	a	b	b	a
RA07_165362_9	A7	90.549	A07	13229943	a	b	b	b	-	b	b	a	b	a	a	b	a	b	a	a	b	b	a	b	b	a	a	b	b	a	b	b	b	a	b	a	b	b	a	-	-	a	-	a	b	a	-	b	-
RA07_271056_44	A7	91.347	A07	12986570	a	b	b	b	b	b	b	a	b	a	a	b	a	a	a	a	b	b	a	b	b	a	a	b	b	a	b	b	b	-	b	a	b	b	a	-	a	-	a	a	b	a	b	b	a
RA07_258006_61	A7	92.28	A07	12745241	a	b	b	-	b	b	b	a	a	a	a	b	-	a	a	a	b	b	a	b	b	a	a	b	-	a	b	b	b	a	b	a	b	b	a	b	-	-	a	a	b	a	b	b	a
RA07_176097_39	A7	92.295	A07	12809312	a	b	b	b	b	b	b	a	a	a	a	b	a	a	a	a	b	-	a	b	-	a	-	b	b	a	b	b	-	-	b	a	b	b	a	b	a	a	a	a	b	a	b	b	a
RA07_175401_36	A7	92.322	A07	12817776	a	b	b	b	b	b	b	a	a	a	a	b	a	a	a	a	b	b	a	b	b	a	a	b	b	a	b	b	b	a	b	a	b	b	a	b	a	-	a	a	b	a	b	b	a
RA07_183644_43	A7	94.372	A07	12518043	a	b	b	b	b	b	b	a	a	-	a	b	a	a	a	a	b	b	a	b	b	a	a	-	b	a	b	b	b	a	b	a	b	b	a	-	a	a	a	a	b	a	b	b	a
RA07_272388_31	A7	94.649	A07	12375762	a	b	b	b	b	b	b	-	a	a	a	b	a	a	a	a	b	b	-	b	b	a	a	b	b	a	b	b	b	a	b	a	b	b	a	b	a	a	a	a	b	a	b	b	a
RA07_264654_25	A7	94.656	A07	12721331	a	b	b	b	b	b	b	a	a	a	a	-	a	a	a	a	b	b	a	b	b	a	a	b	b	a	b	-	b	a	b	a	b	b	a	b	a	-	a	a	b	a	b	b	a
RA07_196192_63	A7	96.834	A07	12155748	a	b	b	b	b	b	b	a	a	a	a	b	a	a	a	a	b	b	a	b	b	a	a	b	b	a	b	b	b	a	b	a	b	b	a	b	a	a	a	a	b	a	b	b	a
Un_273672_32	A7	96.901	Unknown	-	a	b	b	-	b	b	b	a	a	a	a	b	a	a	a	a	b	b	a	b	b	a	a	b	b	a	b	b	b	a	b	a	b	b	a	b	a	a	a	a	b	a	b	b	a
RA07_177772_7	A7	98.72	A07	11817297	a	b	b	b	-	b	b	a	a	a	a	b	a	a	a	a	b	b	a	b	b	a	a	b	b	a	b	b	-	a	b	a	b	-	a	b	a	a	a	-	b	a	b	b	a
Un_200342_82	A7	98.894	Unknown	-	a	b	b	b	a	b	b	a	a	a	-	b	a	a	a	a	b	b	a	b	b	a	a	b	b	a	b	b	b	a	b	a	b	a	a	b	a	a	a	a	-	a	-	b	a
Un_286174_6	A7	100.589	Unknown	-	a	b	b	b	-	b	b	a	a	a	a	b	a	a	a	b	b	b	a	b	b	a	a	b	b	a	b	b	b	a	b	a	b	a	a	b	a	a	a	a	b	a	b	b	a
RA07_265369_18	A7	100.698	A07	11324846	a	b	b	b	a	b	-	a	a	a	a	b	a	a	a	b	b	b	a	b	b	a	a	b	b	a	b	b	b	a	b	a	b	a	a	b	-	a	a	a	b	-	b	b	a
RA07_276626_78	A7	100.712	A07	11141927	a	b	b	b	-	b	b	a	a	a	a	b	a	a	a	b	b	b	a	b	b	a	a	b	b	a	b	b	b	a	b	a	b	a	a	b	a	a	a	a	b	a	b	b	a
RA07_172982_77	A7	100.771	A07	11278351	a	b	b	b	a	b	b	a	a	a	a	b	a	-	a	b	b	b	a	b	b	a	a	b	b	a	b	b	b	-	b	a	b	a	a	b	-	a	-	-	b	a	b	b	a
RA07_272903_25	A7	101.661	A07	10817506	a	b	b	b	a	b	b	a	a	a	a	b	a	a	a	b	b	b	a	b	b	a	a	-	b	b	b	b	b	a	b	a	b	a	a	b	a	a	a	a	b	a	b	b	a
RA07_181719_32	A7	101.88	A07	10817641	a	b	b	b	a	b	b	a	a	a	a	b	a	a	a	b	b	b	a	b	b	a	a	b	b	b	b	b	b	-	b	a	b	a	a	b	a	a	a	a	b	a	b	b	-
RAnn_rdm_272533_61	A7	102.019	Ann	15684554	a	b	b	b	a	b	b	a	a	a	a	b	a	a	a	b	b	b	a	b	b	a	a	b	b	b	b	b	b	a	b	a	b	a	a	b	a	a	-	a	b	a	b	b	a
RA07_245424_45	A7	102.248	A07	10842945	a	b	b	b	a	b	b	a	a	-	a	b	a	-	a	b	b	b	a	b	b	a	a	-	b	b	b	b	b	a	b	a	b	a	a	-	a	a	a	a	b	-	b	b	a
RA07_168301_76	A7	102.73	A07	10907897	a	b	b	b	a	b	b	a	a	a	a	b	a	-	a	b	-	b	a	b	b	a	a	b	b	b	b	b	-	-	b	a	b	a	a	b	a	a	a	a	b	a	b	b	a
RAnn_rdm_201236_26	A7	103.77	Ann	15741046	a	b	b	b	a	b	b	a	a	a	a	b	a	a	a	b	b	b	a	b	b	a	a	-	b	b	b	b	b	a	b	a	b	a	a	b	a	a	a	a	b	a	b	a	a
Un_165872_11	A7	104.07	Unknown	-	a	b	b	b	a	b	b	a	a	a	a	b	a	a	a	b	b	b	a	b	b	a	a	-	b	b	b	b	b	-	b	a	b	a	a	-	a	a	a	a	b	a	b	-	a
RA07_190611_37	A7	104.21	A07	10769081	a	b	b	b	a	b	b	a	a	a	-	b	a	a	a	b	b	b	a	b	b	a	a	b	b	b	b	b	b	a	b	a	-	a	a	b	a	a	a	a	-	a	b	a	a
RA07_279355_80	A7	105.055	A07	10608998	a	b	b	b	a	b	b	a	a	a	a	a	a	a	a	b	b	b	a	b	b	a	a	b	b	b	b	b	b	a	b	a	b	a	a	b	-	a	a	a	b	a	b	a	a
RA07_186136_30	A7	105.076	A07	10264623	a	b	b	b	a	b	b	a	a	a	a	a	a	a	a	b	b	b	a	b	b	a	a	b	b	b	b	b	b	a	b	a	b	a	a	b	a	a	a	a	b	a	b	a	a
RA07_178059_43	A7	105.338	A07	10434914	a	b	b	b	a	b	b	a	a	a	a	a	a	a	a	b	b	b	a	b	b	a	a	b	b	b	b	b	b	a	b	a	b	a	a	b	a	a	a	a	b	a	b	a	a
RA07_176141_64	A7	105.433	A07	10435561	a	b	b	b	a	b	b	a	a	a	a	a	-	a	a	b	b	b	a	b	b	a	a	-	b	b	b	b	b	a	b	a	-	a	a	b	a	a	a	-	b	a	b	a	-
RA07_169999_39	A7	105.869	A07	10206908	a	b	b	b	a	b	b	a	a	a	a	a	-	-	a	b	b	b	a	b	b	a	a	b	b	b	-	b	-	a	b	a	b	a	a	b	a	a	a	b	b	a	-	a	a
RA07_201118_11	A7	106.06	A07	10146198	a	b	b	b	a	b	b	a	a	a	a	a	a	a	a	b	b	b	a	b	b	a	a	b	b	-	b	b	b	a	b	-	b	a	a	b	a	a	a	b	b	a	b	a	a
Un_170704_47	A7	106.076	Unknown	-	a	b	b	b	a	b	b	a	a	a	a	a	a	a	a	b	b	b	a	b	b	a	a	b	b	b	b	b	b	a	b	a	b	a	a	b	a	a	a	b	b	a	-	a	a
RA02_160446_48	A7	106.35	A02	24182580	a	b	b	b	a	b	b	a	a	a	a	a	a	a	a	b	b	b	a	b	b	a	a	b	b	b	b	b	b	a	b	a	b	-	a	b	-	-	a	b	b	-	b	-	a
RA07_284136_42	A7	106.598	A07	10114139	a	b	b	b	a	b	b	a	a	a	a	a	a	a	a	b	b	b	a	b	b	a	a	b	b	b	b	b	b	a	b	a	b	a	a	b	a	a	a	b	b	a	b	a	a
RA07_175080_47	A7	106.742	A07	10207929	a	b	b	b	a	b	b	a	a	a	a	a	a	a	a	b	b	b	a	b	b	a	a	b	b	b	b	b	b	-	b	a	b	a	a	-	a	a	a	b	b	a	b	a	a
RA07_278084_77	A7	107.153	A07	9236511	a	b	b	b	a	b	b	a	-	a	a	-	a	a	a	b	b	b	a	b	b	a	a	b	b	b	b	b	b	a	b	a	b	a	a	b	a	a	a	b	b	-	b	a	a
RA07_190776_36	A7	107.162	A07	9550764	a	b	b	b	a	b	b	a	a	a	a	a	a	a	a	b	-	b	a	b	b	a	a	b	b	b	b	b	b	a	b	a	b	a	a	b	a	-	a	b	b	a	b	a	a
RA07_271578_66	A7	107.172	A07	9049837	a	b	b	b	a	b	b	a	a	a	a	a	a	a	a	b	b	b	a	b	b	a	a	b	b	b	b	b	b	-	b	a	b	a	a	b	a	a	a	b	b	a	b	a	a
RA07_266151_43	A7	107.318	A07	9142645	a	b	b	b	a	b	b	a	a	a	a	a	a	a	a	b	b	b	a	b	b	a	a	b	b	b	b	b	b	a	b	a	b	a	a	-	a	a	a	b	b	a	b	a	a
RA07_199774_70	A7	107.396	A07	9089085	a	b	b	b	a	b	b	a	a	a	a	a	a	a	a	b	b	b	a	b	b	a	a	b	b	b	b	b	b	a	b	a	b	a	a	b	a	a	a	b	b	a	b	a	a
RA07_rdm_173083_33	A7	109.013	A07	812793	a	b	b	b	-	b	b	a	a	a	a	a	a	a	a	b	b	b	a	b	a	a	a	b	b	b	b	b	b	a	b	a	b	-	a	b	a	a	a	b	b	a	b	a	a
RA07_rdm_284124_18	A7	109.1	A07	863072	a	b	b	b	a	b	b	a	a	a	a	-	a	a	a	b	b	b	a	b	a	a	a	b	b	b	b	b	b	a	b	a	b	a	a	b	a	a	a	-	b	a	b	a	a
RA07_265804_72	A7	110.748	A07	8545936	a	b	b	b	a	b	b	a	a	a	a	a	a	a	b	b	b	b	a	b	a	a	a	b	b	b	b	b	b	a	b	a	a	a	a	b	a	a	-	b	b	a	b	a	a
Un_176383_7	A7	110.924	Unknown	-	a	b	b	b	a	b	b	a	a	a	a	a	-	a	b	b	-	b	a	b	a	a	a	b	b	b	b	b	b	a	b	a	a	a	a	b	a	a	a	b	-	a	b	a	a
RA07_188883_43	A7	110.983	A07	8496788	a	b	b	b	a	b	b	a	a	a	a	a	a	a	b	b	b	b	a	b	a	a	a	b	b	b	b	b	b	a	b	a	a	a	a	b	a	a	a	b	b	a	b	a	a
RA07_264217_74	A7	111.09	A07	8695669	a	b	b	b	a	b	b	a	a	a	a	a	a	a	b	b	b	b	a	b	a	a	a	b	b	b	b	b	b	a	b	a	a	a	a	b	a	a	a	b	b	a	-	-	a
RA07_276055_40	A7	111.169	A07	8467908	a	b	b	b	a	b	b	a	a	a	a	a	a	a	b	b	b	b	a	b	a	a	a	b	b	b	b	b	b	a	b	a	a	a	a	b	a	a	a	b	b	a	b	-	a
RA07_169518_34	A7	111.234	A07	8190680	a	b	b	b	a	b	b	a	a	a	a	a	a	a	b	b	b	b	a	b	a	-	-	b	b	b	b	b	b	a	b	-	-	a	a	b	a	a	a	b	-	a	b	a	a
RA07_284736_65	A7	111.275	A07	8695002	a	b	b	b	a	b	b	a	-	a	a	a	a	a	b	b	b	b	a	b	a	a	a	b	-	b	b	b	b	a	b	a	a	a	a	b	a	a	a	b	b	a	b	a	a
RAnn_rdm_249881_71	A7	111.846	Ann	4841728	a	b	b	b	a	b	b	a	a	a	a	a	a	-	b	b	b	b	a	b	a	-	a	b	b	b	b	b	b	a	b	a	a	a	a	-	a	a	a	b	b	a	b	a	a
RA07_165711_26	A7	112.076	A07	8766590	a	b	b	b	a	b	b	a	-	a	a	a	a	a	b	b	b	b	a	b	a	a	a	b	b	b	b	b	b	-	b	a	a	a	a	b	-	a	a	b	b	a	b	a	-
RA07_196195_38	A7	113.826	A07	8037496	a	b	b	b	a	a	b	a	a	a	a	a	a	a	b	b	b	b	a	b	a	a	a	b	b	b	b	b	b	a	b	a	a	a	a	b	a	a	a	b	b	a	b	a	a
RA07_262932_19	A7	114.494	A07	7475560	a	b	b	b	a	a	b	a	a	a	a	a	a	a	b	b	b	b	a	b	a	a	a	-	b	b	b	b	b	a	b	a	a	a	a	b	a	a	a	b	b	a	b	a	a
RA07_245657_21	A7	114.584	A07	7476057	a	b	b	b	a	-	-	-	a	a	a	-	-	a	b	b	-	b	a	b	a	a	a	b	b	b	b	-	b	a	b	a	-	a	a	b	a	a	a	b	b	a	b	a	-
RA07_192891_65	A7	114.616	A07	7734279	a	b	b	b	a	a	b	a	a	a	a	a	a	a	b	b	b	b	a	b	a	a	a	b	b	b	b	b	b	a	b	a	a	a	a	b	a	a	a	b	b	a	b	a	a
RAnn_rdm_62281_6	A7	114.645	Ann	39116793	a	b	b	b	a	a	b	a	a	a	a	a	a	a	b	b	b	b	a	b	a	a	a	b	b	b	b	b	b	a	b	a	a	a	a	b	a	a	a	b	b	a	b	a	a
RA07_162515_39	A7	114.732	A07	7492582	a	b	b	b	a	a	b	a	a	a	a	a	a	a	b	b	b	b	a	b	a	a	a	b	b	b	b	b	b	a	b	a	a	a	a	-	a	a	a	b	b	a	b	a	a
RA07_200659_48	A7	115.885	A07	7333746	a	b	b	b	a	a	b	a	a	a	a	-	a	a	b	b	b	b	a	b	a	a	a	b	b	b	-	b	b	a	b	a	a	a	a	b	a	a	a	b	b	a	b	a	a
RA07_182812_23	A7	115.998	A07	7160821	a	b	b	b	a	a	b	a	a	a	a	a	a	a	b	b	b	b	a	b	a	a	a	b	b	b	b	b	b	a	b	a	a	-	a	b	a	a	a	b	b	a	b	a	a
RA07_190209_44	A7	116.169	A07	7336832	a	b	b	b	a	a	b	a	a	a	a	a	a	-	b	b	b	b	a	b	a	a	a	b	b	b	b	b	b	a	b	a	a	a	a	b	a	a	a	b	b	a	b	a	a
RA07_268411_53	A7	116.208	A07	7373416	a	b	b	b	-	a	b	a	a	a	a	a	a	a	b	-	-	b	a	-	a	a	a	b	b	b	b	b	b	a	b	a	a	a	a	b	a	a	a	b	b	a	b	a	a
Un_162984_33	A7	116.268	Unknown	-	a	b	b	-	a	-	b	a	a	a	a	a	a	-	b	b	b	b	a	b	a	a	a	-	b	b	b	b	b	a	b	a	a	a	a	-	a	a	a	b	b	a	b	a	a
RA07_273237_36	A7	116.281	A07	7220403	a	b	b	b	a	a	b	a	a	a	a	a	a	a	b	b	b	b	a	b	a	a	a	b	b	b	b	b	b	a	b	a	a	a	a	b	a	a	a	b	b	a	b	a	a
RA07_252176_34	A7	116.447	A07	7186262	a	b	b	b	a	a	b	a	a	-	-	-	a	a	b	b	b	b	-	b	a	a	a	b	b	b	b	b	b	a	b	a	-	a	a	-	a	a	a	b	-	a	b	a	-
RA07_265343_80	A7	116.646	A07	7305275	a	b	b	b	a	a	b	a	a	a	a	a	a	a	b	b	b	b	a	-	a	a	a	b	-	b	b	b	b	a	b	a	a	a	a	b	a	a	a	b	-	a	b	a	a
RA07_278263_81	A7	116.843	A07	7066172	a	b	b	b	a	a	a	a	a	a	a	a	-	a	b	b	b	b	a	b	a	a	a	b	b	b	b	b	b	a	b	a	a	a	a	b	a	a	a	b	b	a	b	a	a
RA07_258262_76	A7	117.013	A07	7185927	a	b	b	b	a	a	b	a	a	a	a	a	a	a	b	b	b	b	a	b	a	a	a	b	b	b	-	b	b	a	b	a	a	-	a	b	a	a	a	b	b	a	b	a	a
RA07_183360_56	A7	117.296	A07	6974155	a	b	b	b	a	a	a	a	a	a	a	a	a	a	b	b	b	b	a	b	a	a	a	b	b	b	b	b	b	a	b	a	a	a	a	-	a	a	a	b	b	a	b	a	a
RA07_167834_22	A7	118.042	A07	6904380	a	b	b	b	a	a	a	a	a	a	a	a	a	-	b	b	b	b	a	b	a	a	a	b	b	b	b	b	b	a	b	a	a	a	a	b	a	a	a	b	b	a	b	a	a
RA07_286384_73	A7	118.439	A07	6695154	a	b	b	b	a	a	a	a	a	a	a	a	a	a	b	b	b	b	a	b	a	a	a	b	b	b	b	-	b	a	b	a	a	-	a	b	a	a	a	b	b	-	b	a	a
RA07_177368_68	A7	119.365	A07	6509672	a	b	b	b	a	a	a	a	a	a	-	a	a	a	b	b	b	b	a	b	a	a	a	-	b	b	b	b	-	a	b	a	a	a	a	b	a	a	a	b	b	a	b	a	a
RAnn_rdm_166361_17	A7	119.443	Ann	20311420	a	b	b	b	a	a	a	a	a	a	a	-	a	a	b	b	b	b	a	b	a	a	a	b	b	b	b	b	b	a	b	a	a	a	-	-	a	a	-	b	b	a	b	a	a
RA07_266943_67	A7	120.835	A07	6155801	a	b	b	b	a	a	a	a	a	a	a	a	a	a	b	b	b	a	a	b	a	a	a	b	b	b	b	b	b	a	b	a	a	a	a	b	a	a	a	b	-	a	b	a	a
RA07_180281_6	A7	121.018	A07	6153624	a	b	b	b	a	a	a	a	a	a	a	a	a	a	b	b	b	a	-	b	a	a	a	b	b	b	b	b	b	a	b	a	a	a	a	b	a	a	a	b	b	a	b	a	a
RA07_190269_31	A7	121.764	A07	6107204	a	b	b	b	a	a	a	a	a	a	a	a	-	a	b	b	b	a	a	b	a	a	a	b	b	b	b	b	b	a	b	a	a	a	a	b	a	a	a	b	b	a	b	a	a
RA07_163859_34	A7	122.059	A07	5850568	a	b	b	b	a	a	a	a	a	a	a	a	a	-	b	b	b	a	a	b	a	a	-	b	b	-	-	b	b	a	b	a	-	-	a	b	a	a	a	b	b	-	b	a	-
RA07_181088_78	A7	123.324	A07	5571233	a	b	b	b	a	a	a	a	a	a	a	a	a	a	b	b	-	a	a	b	a	a	a	b	b	b	b	b	b	-	b	a	a	a	a	b	a	a	a	b	b	a	b	a	a
RA07_177866_72	A7	123.936	A07	5554872	a	b	b	b	a	a	a	a	a	a	a	a	a	a	b	b	b	a	a	b	a	a	a	b	b	b	b	b	-	-	b	a	a	a	a	b	a	a	a	b	b	a	b	a	-
RA07_200722_66	A7	124.19	A07	5283999	a	b	b	b	a	a	a	a	a	a	a	a	a	a	b	b	b	a	a	b	a	a	a	b	b	b	b	b	b	-	b	a	a	a	a	b	a	a	a	b	-	a	b	a	a
Un_242436_11	A7	124.906	Unknown	-	a	b	b	b	a	a	a	a	a	a	a	a	a	a	b	-	b	a	a	b	a	a	a	b	b	b	b	b	b	b	b	-	-	a	a	-	a	a	a	b	b	a	-	a	a
RA07_277768_20	A7	126.577	A07	4800873	a	b	b	b	a	a	a	a	a	a	a	a	a	a	b	b	b	a	a	b	a	a	a	b	b	b	b	b	b	-	b	a	a	a	a	a	a	a	a	b	b	a	b	a	a
RA07_176305_16	A7	126.909	A07	4894059	a	b	b	b	a	-	a	a	a	a	a	-	-	-	-	b	b	a	-	b	a	a	a	b	b	b	b	-	b	a	b	a	a	a	a	a	a	-	a	b	b	-	-	a	a
RA07_199843_41	A7	126.919	A07	4946115	a	b	b	b	a	a	a	a	a	a	a	a	a	a	b	b	b	a	a	b	a	-	a	b	b	b	b	b	b	-	b	a	a	a	a	a	a	a	a	b	b	a	b	a	a
RA07_268546_78	A7	129.158	A07	3576919	a	b	a	a	a	a	a	a	a	a	a	a	a	a	b	b	b	a	a	b	a	a	a	b	b	b	b	b	b	-	b	a	a	a	a	-	a	a	a	b	b	a	b	a	a
Un_199855_58	A7	129.701	Unknown	-	a	b	a	a	a	a	a	a	a	a	a	a	a	a	b	b	b	a	a	b	a	a	a	b	b	b	b	b	b	-	b	a	a	a	a	a	a	a	a	b	b	a	b	a	a
RA07_267844_36	A7	129.915	A07	3539154	a	b	a	a	a	a	a	a	a	a	a	a	a	a	b	b	b	a	a	b	a	-	a	b	b	b	-	b	b	-	b	a	a	a	a	a	a	a	a	b	b	a	b	a	a
RA07_167388_80	A7	130.043	A07	3618542	a	b	a	a	a	a	a	a	a	a	a	a	a	a	b	b	b	a	a	b	a	a	a	-	-	b	b	b	b	-	b	a	a	a	a	-	a	a	a	b	b	a	b	a	-
RA07_178745_30	A7	131.977	A07	4235043	a	b	a	a	a	a	a	a	a	a	a	a	-	a	b	b	b	a	a	b	a	a	a	b	b	b	b	b	b	-	b	a	a	a	a	a	a	a	a	b	b	a	b	a	a
RA07_178819_76	A7	132.368	A07	4171800	a	b	a	a	a	a	a	a	a	a	a	a	a	a	b	b	-	a	a	b	a	a	-	b	b	b	b	b	b	-	b	a	a	a	a	a	a	a	a	b	b	a	b	a	a
RA07_rdm_265864_68	A7	132.647	A07	328652	a	b	a	a	a	a	a	a	a	a	-	a	a	a	b	a	b	a	a	b	a	a	a	b	b	b	b	b	b	-	b	a	a	a	a	a	a	a	-	b	b	a	b	a	a
RA07_169310_71	A7	132.901	A07	4121457	a	b	a	a	a	a	a	a	a	a	a	a	a	-	b	b	b	a	a	b	a	a	a	b	-	b	b	b	-	-	-	a	a	a	a	-	a	a	a	b	b	a	b	a	a
RA07_rdm_269423_31	A7	133.358	A07	336637	a	b	a	a	a	a	a	a	a	a	a	a	a	a	b	a	b	a	a	b	a	a	a	b	b	b	b	b	b	-	b	a	a	a	a	a	a	a	-	b	b	a	b	a	a
RAnn_rdm_286139_41	A7	133.957	Ann	37679405	a	b	a	a	a	a	a	a	a	a	a	a	a	a	b	a	b	a	a	b	a	a	a	b	b	b	b	b	b	-	b	a	a	a	a	a	a	a	a	b	b	a	b	a	a
RAnn_rdm_278583_14	A7	134.005	Ann	19429924	a	b	a	a	a	a	a	a	a	a	a	a	a	a	b	a	-	a	a	b	a	a	a	b	b	b	b	b	b	a	b	a	a	a	a	a	a	a	a	b	b	a	b	a	a
RA07_169503_48	A7	134.017	A07	3203376	a	b	a	a	a	a	a	a	a	a	a	a	-	-	b	a	-	a	a	b	a	-	a	-	b	b	b	b	b	-	b	a	a	a	a	a	a	a	-	b	b	a	b	a	a
RA07_261793_82	A7	134.28	A07	3034012	a	b	a	-	a	a	a	a	a	a	a	a	a	a	b	a	b	a	a	b	a	a	a	b	b	b	-	b	b	-	b	a	a	a	a	-	a	a	a	b	b	a	b	a	a
RA07_169618_18	A7	134.749	A07	3034190	a	b	a	a	a	a	a	a	a	a	a	a	a	a	b	a	b	a	a	b	a	-	a	a	b	b	b	b	-	-	b	a	a	a	a	-	-	-	a	b	b	a	b	a	a
RA07_185434_64	A7	134.931	A07	3043534	a	b	a	a	a	a	a	a	a	a	a	a	a	a	b	a	b	a	a	-	a	a	a	b	b	b	b	b	b	-	-	a	a	-	a	a	-	a	a	b	b	a	b	a	a
RA07_169298_52	A7	135.209	A07	3117048	a	b	a	a	-	a	a	a	a	a	-	a	a	a	b	a	b	-	a	b	a	-	a	b	b	b	b	b	b	-	b	-	a	a	a	a	a	a	a	b	b	a	b	a	a
RA07_rdm_286365_62	A7	135.251	A07	419566	a	b	a	a	-	a	a	a	a	a	a	a	a	a	b	a	b	a	a	b	a	a	a	b	b	b	b	b	b	-	b	a	a	a	a	a	a	a	-	b	b	a	b	a	a
RA07_182721_13	A7	135.614	A07	3016759	a	b	a	a	a	a	-	a	a	a	a	a	-	a	b	a	b	a	-	b	a	a	-	b	b	b	b	b	b	-	b	a	a	a	a	a	a	a	a	b	b	a	b	a	a
RA07_258757_70	A7	137.19	A07	2874372	a	b	a	a	a	-	a	a	a	a	a	a	a	a	b	a	b	a	a	b	a	-	a	b	a	b	b	b	b	-	-	a	a	-	a	a	a	a	-	b	b	a	b	a	a
Un_179696_44	A7	137.69	Unknown	-	a	b	a	a	a	a	a	a	a	a	a	a	a	a	b	a	b	a	a	b	a	a	a	b	a	b	b	b	-	-	b	a	a	a	a	-	a	a	-	b	b	a	b	a	a
RA07_268583_56	A7	138.06	A07	2221788	a	b	a	a	a	a	a	a	a	a	a	a	-	a	b	a	b	a	a	b	a	a	a	b	a	b	b	b	b	-	b	a	a	a	a	a	a	a	a	b	b	a	b	a	a
RA07_269786_57	A7	138.634	A07	2289777	a	b	a	a	b	a	a	a	a	a	a	a	a	a	b	a	b	a	a	b	a	a	a	-	-	b	b	b	b	-	b	a	a	a	a	a	a	a	a	b	b	a	b	a	a
RA07_266918_13	A7	139.182	A07	2429269	a	b	a	a	-	a	a	a	a	a	a	a	a	a	b	a	b	a	a	b	a	a	a	b	a	b	b	b	b	-	b	a	a	a	a	a	a	a	a	-	b	a	b	a	a
RA07_189953_75	A7	139.524	A07	2432725	a	b	a	a	b	a	a	a	a	a	a	a	a	a	b	a	b	a	a	b	a	-	a	b	a	b	b	b	b	-	b	a	a	a	a	-	a	a	a	b	b	a	b	a	a
RA07_200457_11	A7	139.602	A07	2364812	a	b	a	a	b	a	a	a	a	a	a	a	a	a	b	a	b	a	a	-	a	a	a	b	a	b	b	b	b	-	b	a	a	a	a	-	a	a	a	b	b	a	b	a	a
RA07_200669_6	A7	141.826	A07	2563083	a	b	a	a	b	a	a	a	a	a	a	a	a	a	b	a	b	a	a	b	a	a	b	b	a	b	b	b	b	-	b	a	a	a	a	a	a	a	a	b	b	a	b	a	a
RA07_286309_10	A7	141.874	A07	2502368	a	b	a	a	b	a	a	a	a	a	a	a	a	a	b	a	b	a	a	b	a	a	b	b	-	-	b	b	b	-	b	a	a	a	a	a	a	-	a	b	b	a	b	a	a
RA07_184502_59	A7	141.917	A07	2569330	a	b	a	a	b	a	a	a	a	a	a	a	a	a	b	a	b	a	a	b	a	a	b	b	a	b	b	-	b	a	b	a	a	a	a	a	a	a	a	-	b	a	-	a	a
RA07_150012_11	A7	142.132	A07	2685791	a	b	a	a	-	-	a	a	a	a	a	a	a	-	-	a	b	a	a	b	a	a	b	-	-	b	b	-	b	a	b	-	a	a	a	-	a	a	-	b	b	a	b	a	a
RA07_183122_22	A7	142.441	A07	2685902	a	b	a	a	b	a	a	a	a	a	a	a	a	b	b	a	b	a	a	b	a	a	b	b	a	b	b	b	b	-	b	a	a	a	a	a	a	a	a	b	b	a	b	a	a
RA07_191184_27	A7	142.509	A07	1596255	a	b	a	a	b	a	a	a	a	a	a	a	a	b	b	a	b	a	a	b	a	a	b	b	-	b	b	b	b	-	b	a	a	a	a	a	a	a	a	b	b	a	b	a	a
RA07_270504_62	A7	142.537	A07	2688425	a	b	a	a	b	a	a	a	a	a	a	a	a	b	b	a	b	a	a	b	a	a	b	b	a	b	b	b	b	a	b	a	a	a	a	a	a	a	a	b	b	a	b	a	a
RA07_261232_80	A7	142.883	A07	1556195	a	b	a	a	b	a	a	a	a	a	a	a	a	b	-	a	b	a	a	-	a	a	b	b	a	b	b	b	-	-	b	a	a	a	a	a	a	a	a	b	b	a	b	a	a
RA07_286310_68	A7	143.465	A07	1642949	a	b	a	a	b	a	a	a	a	a	a	a	a	b	b	a	-	a	a	b	a	a	b	b	a	b	b	-	b	-	b	a	a	a	a	-	a	a	a	b	b	a	b	a	a
RA07_270520_10	A7	143.473	A07	1716590	a	b	a	a	b	a	a	a	a	a	a	a	a	b	b	a	b	a	a	b	a	a	b	b	a	b	b	b	b	-	b	a	a	a	a	a	a	a	a	b	b	a	b	a	-
RA07_rdm_200121_12	A7	144.226	A07	199831	a	b	a	a	b	a	a	a	a	a	a	a	a	b	b	a	b	a	a	b	a	a	b	b	a	b	b	b	b	-	b	a	a	a	a	a	a	a	a	b	b	a	b	a	a
RA07_201060_60	A7	144.712	A07	1370821	a	b	a	a	b	a	a	a	a	a	a	a	a	b	b	a	b	a	a	b	a	a	b	b	a	b	a	b	b	-	b	a	a	a	a	-	a	a	a	b	b	a	b	-	a
RA07_267751_68	A7	144.862	A07	1194761	a	b	a	a	b	a	a	a	a	a	a	a	a	b	b	a	b	a	a	b	a	a	b	b	a	b	a	b	b	-	b	a	a	a	a	-	a	a	a	b	b	a	-	a	a
RA07_186977_24	A7	145.252	A07	1525444	a	b	a	a	b	a	a	a	a	a	a	a	-	b	b	a	b	a	a	b	a	a	b	b	a	b	a	b	b	-	b	a	a	a	a	a	a	a	a	b	b	a	b	a	a
RA07_244867_40	A7	147.327	A07	971111	a	b	a	a	b	a	a	a	a	a	a	a	a	-	b	-	b	a	a	b	a	a	b	b	a	b	a	-	b	-	-	a	a	a	a	a	a	a	a	-	b	a	b	a	a
RA07_196698_18	A7	147.794	A07	915804	a	b	a	a	b	a	a	a	a	a	a	a	a	b	b	a	b	a	a	b	a	a	b	b	a	b	a	b	b	-	b	a	a	a	a	a	a	a	a	b	b	a	b	a	a
RA07_270288_13	A7	147.814	A07	903549	a	b	a	a	b	a	a	a	a	a	a	a	a	b	b	a	b	a	a	b	a	a	b	b	a	b	a	b	b	-	b	a	a	a	a	a	a	a	a	b	b	a	b	a	a
RA07_179903_81	A7	147.976	A07	971310	a	b	a	a	b	a	a	a	a	a	a	-	a	b	b	a	b	a	a	b	a	a	b	-	a	b	a	b	b	-	b	-	a	a	a	-	a	a	a	-	b	a	b	a	a
RA07_177864_64	A7	148.093	A07	906123	a	b	a	a	b	a	a	a	a	a	a	a	a	b	b	a	b	a	-	b	a	a	b	b	a	b	a	b	-	-	b	a	a	a	a	a	a	a	a	b	b	a	b	a	-
RA07_261229_54	A7	148.185	A07	898800	a	b	a	a	b	a	a	a	-	a	a	a	a	b	b	a	b	a	a	b	a	a	b	b	a	b	a	b	b	-	b	-	a	a	a	a	a	a	a	b	b	a	-	a	a
RA07_166202_22	A7	148.413	A07	916476	a	b	a	a	b	-	a	a	a	a	a	a	a	b	b	a	b	a	a	b	a	-	b	b	a	b	a	-	b	a	b	a	a	a	a	-	a	-	a	b	b	a	b	a	-
RA07_rdm_196331_21	A7	148.495	A07	1411	a	b	a	a	b	a	a	a	a	a	a	a	a	b	b	a	b	a	a	b	a	a	b	b	a	b	a	b	b	-	b	a	a	a	a	a	a	a	a	b	b	a	-	a	a
RA07_rdm_193108_10	A7	148.654	A07	139450	a	b	a	a	b	a	a	a	a	a	a	a	a	b	b	a	b	a	a	b	a	a	b	b	a	b	a	b	b	-	b	a	a	a	a	a	a	a	a	b	b	a	b	a	a
RA07_rdm_183847_57	A7	149.341	A07	18941	a	b	a	a	b	-	a	a	a	a	a	a	-	b	b	a	b	a	a	b	a	a	b	b	a	b	a	b	b	-	b	a	a	a	a	a	a	a	a	b	b	a	b	a	a
RA07_263861_45	A7	150.971	A07	688250	a	b	a	a	b	a	a	a	a	a	a	a	a	b	b	a	b	a	a	a	a	a	-	b	a	b	a	b	a	-	b	a	a	a	a	a	a	a	a	b	b	a	a	a	a
RA07_138431_16	A7	151.992	A07	660230	a	b	a	a	b	a	a	a	a	a	a	a	-	b	b	a	b	a	a	a	-	a	b	b	a	b	a	b	a	b	b	a	-	-	a	a	a	a	-	b	b	a	a	a	a
RA07_192100_77	A7	153.699	A07	43913	a	b	a	a	b	a	a	a	a	a	a	a	a	b	b	a	b	a	a	a	a	a	b	b	a	b	a	b	a	-	b	a	a	a	b	a	b	a	a	b	b	a	a	a	a
RA07_286481_80	A7	154.702	A07	300760	a	b	a	a	-	a	a	a	a	a	a	a	a	b	b	a	b	a	-	a	a	a	b	b	a	b	a	b	a	-	-	a	a	a	b	a	b	-	-	b	b	-	a	b	a
RA07_266908_32	A7	154.94	A07	155167	a	b	a	a	b	a	a	a	a	a	a	a	a	b	b	a	-	a	a	a	a	a	b	b	a	b	a	b	a	-	b	a	a	a	b	a	b	a	a	b	b	a	a	b	a
RA08_267818_79	A8	0	A08	51552	a	b	a	a	a	a	b	b	a	b	a	a	b	b	b	a	b	b	b	b	-	a	a	a	b	a	a	a	b	b	a	b	a	b	b	b	-	b	b	a	a	a	-	a	b
RA08_201473_51	A8	0.213	A08	13314	a	b	a	a	a	a	b	b	a	b	a	-	b	b	b	a	-	-	b	b	a	a	a	a	b	a	a	a	b	b	a	b	a	b	-	b	b	b	b	a	-	a	b	a	b
RA08_178330_26	A8	0.842	A08	237371	a	b	a	a	a	a	b	b	a	b	a	a	b	b	b	a	b	b	b	b	a	a	a	a	b	a	a	-	-	b	a	b	a	b	b	b	b	b	-	-	a	a	-	a	b
RA08_168177_38	A8	1.04	A08	178173	a	b	a	a	a	a	b	b	a	b	a	a	-	b	b	a	-	b	b	b	a	a	a	a	b	a	a	a	b	b	a	b	a	b	b	-	b	b	b	a	a	a	b	a	b
RA08_249017_66	A8	1.423	A08	215521	a	b	a	a	a	-	b	b	a	b	a	a	b	b	-	-	b	-	b	-	-	a	-	-	b	a	a	a	b	-	a	b	a	b	b	b	b	b	b	a	a	a	b	a	b
RA08_164521_54	A8	2.639	A08	462580	a	b	b	-	a	a	b	b	a	b	a	a	b	b	b	-	b	b	b	-	a	a	a	-	-	a	-	a	-	b	a	b	a	b	b	b	b	-	b	a	a	-	b	a	b
Un_274325_16	A8	3.019	Unknown	-	a	b	b	b	a	a	b	b	a	b	a	a	b	b	b	a	b	b	b	b	a	a	a	a	b	a	a	a	b	b	a	b	a	b	b	b	b	b	b	a	a	a	b	a	b
RA08_274211_64	A8	3.187	A08	591710	a	b	b	b	a	a	b	b	a	b	a	a	b	b	b	a	b	b	b	b	a	a	a	a	b	a	a	a	b	b	a	b	a	b	b	b	b	b	b	a	a	a	b	a	b
RA08_266595_18	A8	3.761	A08	536797	a	b	b	b	a	a	b	b	a	b	a	a	b	b	b	a	b	b	b	b	a	a	-	a	b	a	a	a	b	b	a	b	a	b	b	b	b	b	b	a	a	a	b	-	b
RA08_271180_24	A8	5.183	A08	754315	a	b	b	b	a	a	b	b	a	b	a	a	b	b	b	a	b	b	b	b	a	a	a	a	b	a	a	a	b	b	a	a	a	b	b	b	b	b	b	a	a	a	b	a	b
RA08_rdm_165432_65	A8	5.272	A08	16469	a	b	b	b	a	a	b	b	a	b	a	a	b	b	b	a	-	b	b	b	-	a	a	a	b	a	a	a	b	b	a	a	a	b	b	b	b	b	b	a	a	a	b	a	b
Un_167473_6	A8	7.977	Unknown	-	a	b	b	b	a	a	b	b	a	a	a	a	b	b	b	a	-	b	-	b	a	a	-	a	b	a	a	a	b	b	a	a	a	b	b	b	b	b	b	a	a	a	b	a	b
RA08_274347_82	A8	8.499	A08	1016210	a	b	b	b	a	a	b	b	a	a	a	a	b	b	b	a	b	-	b	b	a	a	a	a	b	a	a	a	b	b	a	a	a	b	b	b	b	b	b	a	a	a	b	a	b
RA08_201405_13	A8	8.529	A08	1502342	a	b	b	b	a	a	b	b	a	a	a	a	b	b	b	a	b	b	b	b	a	a	a	a	b	a	a	a	b	b	a	a	a	b	b	b	b	b	b	a	a	a	b	a	b
RA08_282313_22	A8	8.635	A08	1383093	a	b	b	b	a	a	b	b	a	a	a	a	b	b	b	a	b	b	b	b	a	a	a	a	b	a	a	a	b	b	a	a	a	b	b	-	b	b	b	a	a	a	b	a	b
RA08_285976_16	A8	8.822	A08	1256472	a	b	b	b	a	a	b	b	a	a	a	a	b	b	b	a	b	b	b	b	a	a	a	a	b	a	a	a	b	b	a	a	a	b	b	b	b	b	b	a	a	a	b	a	b
RA08_201303_82	A8	8.827	A08	981575	a	b	b	b	a	a	b	b	a	a	a	a	b	b	b	a	b	b	b	b	a	a	a	a	b	a	a	a	b	b	-	a	a	b	b	b	b	b	b	a	a	a	b	a	b
RA08_189020_45	A8	8.831	A08	981370	a	b	b	b	a	a	b	b	a	a	a	a	b	b	b	a	b	b	b	b	a	a	a	a	b	-	a	a	b	b	a	a	a	b	b	b	b	b	b	-	a	a	b	a	b
RAnn_rdm_171241_52	A8	9.284	Ann	20219725	a	b	b	b	-	a	b	b	a	a	a	a	b	b	b	-	b	b	b	b	a	a	a	a	b	a	-	a	b	b	a	a	a	b	b	b	b	b	b	a	a	-	b	a	b
RA08_167945_78	A8	13.256	A08	1668198	a	b	-	b	-	a	b	b	a	a	-	a	b	b	b	a	b	b	b	b	a	a	a	a	b	a	-	a	b	b	a	a	a	b	b	b	b	b	b	a	a	a	b	a	b
RA08_rdm_282410_10	A8	14.362	A08	960890	a	b	b	b	a	a	b	b	a	a	a	a	b	a	b	a	b	b	b	b	a	a	a	a	b	a	a	a	b	b	a	a	a	b	b	b	b	b	b	a	a	a	b	a	b
RA08_175297_20	A8	15.114	A08	1954826	a	b	b	b	a	a	b	b	a	-	a	a	b	a	b	a	b	b	b	b	-	a	-	a	b	a	a	a	b	b	a	-	a	-	b	b	b	b	b	a	a	-	b	a	b
RA08_176492_40	A8	15.953	A08	1859178	a	b	b	b	a	a	b	b	a	a	a	a	b	a	b	a	b	b	b	b	a	a	a	a	b	a	a	a	-	b	a	a	-	b	b	-	b	-	b	a	a	a	b	a	b
RA08_200960_58	A8	16.506	A08	1978424	a	b	b	b	a	a	b	b	a	a	a	a	b	a	b	a	-	b	b	b	a	a	a	a	b	a	a	a	b	b	a	a	a	b	b	b	b	b	b	a	a	a	b	a	b
RA08_178398_9	A8	16.937	A08	2092822	a	b	b	b	a	a	b	b	a	a	-	a	b	-	-	a	-	b	b	b	a	a	a	a	b	a	a	a	b	b	a	a	a	b	b	b	b	b	b	a	a	a	b	a	b
RA08_174810_22	A8	17.253	A08	2056670	a	b	b	b	a	a	b	b	a	a	a	a	b	a	b	a	b	b	b	b	a	a	a	a	b	a	a	a	b	-	a	a	a	b	b	b	b	b	b	a	a	a	b	a	b
RA08_rdm_196660_30	A8	18.011	A08	423328	a	b	b	b	a	a	b	-	a	a	a	a	b	a	b	a	b	b	b	b	a	a	a	a	-	a	a	a	b	b	a	a	a	b	b	b	b	b	b	a	a	a	b	a	b
RA08_284004_33	A8	18.218	A08	2180421	a	b	b	b	a	a	b	b	a	a	a	a	b	a	b	a	b	b	b	b	a	a	a	a	b	a	a	a	b	b	a	a	-	b	b	b	b	b	b	a	a	a	b	a	b
RA08_170748_18	A8	18.598	A08	2175992	a	b	b	b	-	-	b	b	a	a	-	a	b	a	b	-	b	b	-	b	a	-	a	-	b	a	a	a	b	b	a	a	a	b	b	b	b	b	b	-	a	-	b	-	b
RA08_164039_30	A8	18.604	A08	2190084	a	b	b	b	-	a	b	b	a	a	-	-	b	a	b	-	b	b	b	b	a	-	-	a	b	a	a	a	b	b	a	a	a	b	b	b	b	-	b	a	-	a	b	a	b
RA08_140243_54	A8	20.151	A08	2545384	a	b	b	b	a	a	b	-	a	a	-	a	b	a	b	a	b	b	-	b	a	a	a	a	b	a	a	a	b	b	a	a	a	b	b	b	b	b	b	a	a	a	-	a	b
RA08_161380_50	A8	20.448	A08	2596595	a	b	b	b	a	a	b	b	a	a	-	a	b	-	b	a	b	b	b	b	a	a	-	a	b	a	a	a	b	b	a	a	-	b	b	b	b	b	b	a	-	-	b	a	b
RA08_286386_22	A8	21.323	A08	2446211	a	b	b	b	a	a	b	b	a	a	a	a	b	-	b	a	b	b	b	b	a	a	a	a	b	a	a	a	b	b	a	a	a	b	b	b	b	b	b	a	a	a	b	a	b
RA08_258412_49	A8	23.581	A08	2666201	a	b	b	b	a	a	b	b	a	a	a	a	b	a	b	-	b	b	b	b	a	a	a	-	b	a	a	a	b	-	a	a	a	b	b	-	b	b	b	a	a	a	b	a	b
RA08_195178_72	A8	23.843	A08	2638351	a	b	b	b	a	a	b	b	a	a	a	a	b	a	b	a	b	b	b	b	a	a	a	a	b	a	a	a	b	b	a	a	a	b	b	b	b	b	b	a	a	a	b	-	b
RA08_270745_41	A8	25.267	A08	2916292	a	b	b	b	a	a	b	b	a	a	a	a	b	a	b	a	b	b	b	b	a	-	a	a	b	a	a	a	b	b	-	a	a	b	b	b	b	b	b	a	a	a	b	a	b
RA08_165294_43	A8	25.61	A08	2944043	a	b	b	b	a	a	b	b	a	a	a	a	b	a	b	a	b	-	b	b	a	a	a	a	b	a	a	-	b	-	a	a	a	b	b	-	b	-	b	a	a	a	b	a	b
RA08_268935_54	A8	25.915	A08	3067921	a	b	b	b	a	a	b	b	a	a	a	a	b	a	b	a	b	b	b	-	a	a	a	a	b	a	a	a	b	b	a	a	a	b	b	b	b	b	b	a	a	a	b	a	b
RA08_262253_16	A8	26.328	A08	2714602	a	b	b	b	a	a	b	b	a	-	a	a	b	a	-	a	-	b	b	b	a	a	a	-	b	a	a	a	-	b	a	a	a	-	b	b	b	b	b	a	a	a	b	a	b
RA08_266964_17	A8	26.897	A08	2966331	a	b	b	b	a	a	b	b	a	a	a	a	b	a	b	a	-	b	b	b	a	-	-	a	b	a	a	a	-	b	-	a	a	b	b	b	b	b	b	a	-	a	b	a	b
RA08_200968_21	A8	26.994	A08	3059941	a	b	b	b	a	a	b	b	a	a	a	a	b	a	b	a	b	b	b	b	a	a	a	a	b	a	-	a	b	b	a	a	a	b	b	b	b	b	b	a	a	a	b	a	b
RA08_184684_37	A8	27.501	A08	3221233	a	b	-	b	a	a	-	b	a	a	a	a	b	a	b	a	b	b	b	b	a	a	a	a	b	a	a	a	b	-	a	a	a	b	b	b	b	b	b	a	a	a	b	a	b
RA08_260590_67	A8	27.802	A08	3069956	a	b	b	b	-	a	b	b	a	a	a	a	b	a	b	a	b	b	b	b	a	a	a	a	b	a	a	a	b	-	a	a	a	b	b	b	b	-	b	-	a	a	b	a	b
RAnn_rdm_282448_79	A8	28.493	Ann	34572702	a	b	b	b	a	a	b	b	a	a	a	a	-	a	-	a	b	b	b	b	a	a	a	a	b	a	a	a	b	b	a	a	a	b	b	-	b	b	b	a	a	a	b	a	b
RA08_166354_79	A8	28.618	A08	3267563	a	b	b	b	a	a	b	b	a	a	-	a	b	a	b	-	b	b	b	b	a	a	a	a	b	-	a	a	b	b	a	-	-	b	b	b	b	b	b	-	a	a	b	a	b
RA08_176790_38	A8	29.91	A08	3271798	a	b	b	b	a	a	b	b	a	a	a	a	b	a	b	a	b	b	b	b	-	a	-	a	b	a	a	a	b	b	-	a	a	b	b	b	b	b	b	a	a	a	b	a	b
RA08_171462_42	A8	30.145	A08	3272147	a	b	b	b	a	a	b	b	a	a	a	-	b	a	b	-	b	b	b	b	a	a	a	-	b	a	-	a	-	b	a	a	a	b	b	b	b	b	b	-	a	a	b	a	b
RA08_245781_41	A8	30.188	A08	3272308	a	b	-	b	a	a	b	b	a	a	a	a	b	a	b	a	-	b	b	b	a	a	a	a	b	a	a	a	b	b	a	a	-	b	b	-	b	b	-	a	a	a	b	a	-
RA08_200937_66	A8	33.034	A08	3448061	a	b	b	b	a	a	b	b	a	a	a	a	b	a	b	a	b	b	b	b	a	a	a	a	b	a	a	a	b	b	a	a	a	b	b	b	b	a	b	a	a	a	b	b	a
RA08_167303_79	A8	33.271	A08	3434833	a	b	b	b	a	a	b	b	a	a	a	a	b	a	b	-	b	b	b	b	a	a	a	a	b	a	-	a	b	b	a	a	a	b	b	b	b	a	b	-	a	a	b	b	a
RA08_258870_6	A8	33.296	A08	3427919	a	b	b	b	a	-	b	b	a	a	a	a	b	a	b	-	b	-	b	b	a	a	a	-	b	a	a	a	b	b	a	a	a	b	b	b	-	-	b	a	a	a	b	b	a
RA08_170066_19	A8	33.655	A08	3745077	a	b	b	-	a	a	b	b	a	a	a	a	b	a	b	a	b	-	b	-	-	a	a	a	b	a	a	a	b	b	a	a	a	b	b	b	b	a	b	a	a	a	b	-	a
RA08_268633_69	A8	33.734	A08	3812279	a	b	b	b	-	a	b	b	a	a	a	a	b	a	b	a	b	b	b	-	a	a	a	a	b	a	a	a	b	b	a	a	a	b	b	b	b	a	b	a	a	a	b	b	a
RA08_283718_69	A8	33.786	A08	3770873	a	b	b	b	a	a	b	-	a	a	a	a	b	a	b	a	b	b	b	b	a	a	a	a	b	a	a	a	b	b	a	a	a	b	b	b	b	a	b	a	-	a	b	b	a
RA08_197104_69	A8	33.794	A08	3751595	a	b	b	b	a	a	b	b	a	a	a	a	b	a	b	a	b	b	b	b	a	a	a	-	b	a	a	a	b	b	a	a	a	b	b	b	b	a	b	a	a	-	b	b	a
RA08_184556_58	A8	33.862	A08	3751800	a	b	b	b	a	a	b	b	a	a	a	a	b	a	b	a	b	b	b	b	a	a	a	a	b	a	a	a	b	b	a	a	-	b	b	b	b	a	b	a	a	a	b	b	a
RAnn_rdm_271623_69	A8	33.863	Ann	45312974	a	b	b	b	a	a	b	b	a	a	a	a	b	a	b	a	b	b	b	b	a	a	a	a	b	a	a	a	b	b	a	a	a	b	b	b	b	a	-	a	a	a	b	b	a
RAnn_rdm_182614_77	A8	33.906	Ann	42685616	a	b	b	b	a	a	b	b	a	a	a	a	b	a	b	a	b	b	b	b	a	a	-	a	b	a	a	a	b	b	a	a	a	b	b	b	b	a	b	-	a	a	b	b	a
RA08_184161_37	A8	33.909	A08	3770689	a	b	b	b	a	a	b	b	a	a	a	a	b	a	b	a	b	b	b	b	a	a	a	a	b	a	a	a	b	b	a	a	a	b	b	b	b	a	b	a	a	a	b	b	a
RA08_170920_9	A8	33.989	A08	3995635	a	b	b	b	a	a	b	b	a	a	a	a	b	a	b	a	b	b	b	b	a	-	a	a	b	a	a	a	b	b	a	a	a	b	b	b	b	a	b	a	a	a	b	b	a
RA08_167329_41	A8	33.994	A08	3973747	a	b	b	b	a	a	b	b	a	a	a	a	b	a	b	a	b	b	b	b	a	a	a	a	b	a	a	a	-	b	a	a	a	b	b	b	b	a	b	a	a	a	-	b	a
RA08_282482_60	A8	34.033	A08	3760423	a	b	b	b	a	a	b	b	a	a	a	a	b	a	b	a	b	b	-	b	a	a	a	a	b	a	a	a	b	b	a	a	a	b	b	b	b	a	b	a	a	a	b	b	a
RA08_286580_65	A8	34.289	A08	3945829	a	b	b	b	a	a	b	b	a	a	a	a	b	a	b	-	-	b	b	b	a	a	a	a	b	a	a	a	b	b	a	a	a	b	b	b	b	a	b	a	a	a	b	b	a
RA08_267242_54	A8	34.39	A08	3619007	a	b	b	b	a	a	b	b	a	a	a	a	b	a	b	a	b	b	b	b	a	a	a	a	b	a	a	a	b	b	a	a	a	b	b	-	b	a	b	a	a	a	b	b	a
RA08_199559_46	A8	34.576	A08	3800059	a	b	b	b	a	a	b	b	a	a	a	a	b	a	b	a	b	b	b	b	a	a	a	a	b	a	-	a	b	b	a	a	a	b	b	-	b	a	b	a	a	a	-	b	a
RA08_190867_7	A8	34.601	A08	3991210	a	b	b	b	a	a	b	b	a	a	a	a	-	-	b	a	b	b	b	b	a	a	a	a	b	a	a	a	b	b	a	-	a	b	-	-	b	a	b	a	a	a	b	b	a
RA08_178926_16	A8	34.894	A08	3745729	a	b	b	b	a	a	b	b	a	a	a	a	b	a	b	a	-	b	b	b	a	a	a	-	b	a	a	a	-	b	a	a	a	b	b	b	b	a	b	-	a	a	b	b	a
RAnn_rdm_195241_48	A8	35.49	Ann	9256065	a	b	b	b	a	a	b	b	a	a	a	a	b	a	b	a	a	b	b	b	a	a	a	a	b	a	a	a	-	b	-	a	a	b	b	a	b	a	b	a	a	a	b	b	a
RA08_201123_45	A8	36.054	A08	5050512	a	b	b	-	a	a	b	b	a	a	a	a	b	a	b	a	a	b	b	b	a	a	a	a	b	a	b	a	b	b	a	a	a	b	b	a	b	a	b	a	a	a	b	-	a
RA08_193025_19	A8	36.239	A08	5164606	a	b	b	b	a	a	b	b	a	a	a	a	b	a	b	a	a	b	-	b	a	a	a	a	b	a	b	a	b	b	a	a	a	b	b	a	b	a	b	a	a	a	b	b	-
RA08_272840_81	A8	36.272	A08	5052758	a	b	b	b	a	a	b	b	a	a	a	a	b	a	b	a	a	b	-	b	a	a	a	a	b	a	b	a	b	-	a	a	a	b	b	a	b	a	b	a	a	a	b	b	a
RA08_284465_17	A8	36.301	A08	5098129	a	b	b	b	-	a	b	b	a	a	a	a	b	a	b	a	a	b	b	b	a	a	a	a	b	a	b	-	b	b	-	a	a	b	b	a	b	a	b	a	a	a	b	b	a
RA08_177259_28	A8	36.578	A08	5061383	a	b	b	b	a	a	b	b	a	a	a	a	-	a	b	a	a	b	b	b	a	a	a	a	b	a	b	a	b	b	a	a	a	b	b	a	b	a	b	a	a	a	b	b	a
Un_263704_69	A8	36.674	Unknown	-	a	b	b	b	a	a	b	b	a	a	a	a	b	-	b	a	a	b	b	b	a	a	a	a	b	a	b	a	b	b	a	a	a	b	b	-	b	-	b	a	a	a	b	b	a
RA08_163430_62	A8	36.865	A08	5038660	a	b	b	b	-	-	b	b	a	a	-	a	-	a	b	-	a	-	-	-	a	a	a	a	-	-	-	a	-	b	a	a	a	b	b	a	b	a	-	a	a	a	b	b	a
RA08_268263_51	A8	36.885	A08	5164754	a	b	b	b	a	a	b	b	a	a	a	a	b	a	b	a	a	b	b	b	a	a	a	a	b	a	b	a	b	b	-	a	a	-	b	a	b	a	b	a	a	a	b	b	a
RA08_286160_66	A8	37.232	A08	6357867	a	b	b	b	a	a	b	b	a	a	a	a	b	a	b	a	a	b	-	b	a	a	-	a	b	a	b	a	b	b	a	a	a	b	b	a	b	a	b	a	a	a	b	b	a
RA08_rdm_170894_66	A8	37.419	A08	940549	a	b	b	b	a	a	b	b	a	a	a	a	b	a	b	-	a	b	b	b	a	a	a	a	b	a	b	a	-	b	a	-	a	b	b	a	b	a	b	a	a	a	b	b	a
RA08_258975_12	A8	39.02	A08	6673915	a	b	b	b	-	a	b	b	a	a	a	a	b	a	b	-	a	b	b	b	a	a	a	-	b	a	-	a	b	b	a	a	a	b	a	a	b	a	b	-	a	a	b	b	-
Un_191697_81	A8	39.17	Unknown	-	a	b	b	b	a	a	b	b	a	a	a	a	b	a	b	-	a	b	b	b	a	a	a	-	b	a	b	a	b	b	a	a	a	b	a	a	b	-	b	a	a	a	b	b	a
RA08_200562_38	A8	39.413	A08	6939973	a	b	b	b	a	a	b	b	a	a	a	a	b	a	b	a	a	b	b	b	a	a	a	b	b	a	b	a	b	b	a	a	a	b	a	a	b	a	-	a	a	a	b	b	a
RA08_rdm_289971_42	A8	39.433	A08	1141368	a	b	b	b	a	a	b	b	a	a	a	a	b	a	b	a	a	b	b	b	a	a	a	b	b	a	b	a	-	b	a	a	a	b	a	a	b	a	b	a	a	a	b	b	a
RA08_rdm_272624_60	A8	39.59	A08	945315	a	b	b	b	a	a	b	b	a	a	a	a	b	a	b	a	a	b	b	b	a	a	a	b	b	a	b	a	b	b	a	a	a	b	a	a	b	a	b	a	a	a	b	b	a
RAnn_rdm_199544_72	A8	39.616	Ann	45385587	a	b	b	b	a	a	b	b	a	a	a	a	b	a	b	a	a	b	b	b	a	a	a	b	b	-	b	a	b	b	a	a	a	b	a	a	b	a	b	a	a	a	b	b	a
RA08_286405_44	A8	39.797	A08	7126251	a	b	b	b	a	a	b	b	a	a	a	a	b	a	b	a	a	b	b	b	a	a	a	b	-	a	b	a	b	b	a	a	a	b	a	a	b	a	b	a	a	a	b	b	a
RA08_179948_80	A8	39.802	A08	6595870	a	b	b	b	a	a	b	b	a	a	a	a	b	a	b	a	a	b	b	b	a	a	a	b	b	a	b	a	b	b	a	a	a	-	a	a	b	a	-	a	a	a	b	b	a
RA08_175813_18	A8	41.989	A08	7280350	a	b	b	-	a	a	b	b	a	a	a	a	a	-	b	a	a	b	a	b	a	-	-	b	b	a	b	a	b	b	a	a	a	b	a	a	b	a	b	a	a	a	b	b	a
Un_200375_64	A8	42.017	Unknown	-	a	b	b	b	a	a	b	b	a	a	a	a	a	a	b	a	a	b	a	b	a	a	a	b	b	a	b	-	b	b	a	a	a	b	a	a	b	a	b	a	a	a	b	b	a
RA08_rdm_151979_7	A8	42.363	A08	1006175	a	b	b	b	a	a	b	b	-	a	-	a	a	a	b	a	a	b	b	b	a	a	-	b	b	a	b	a	b	b	-	-	-	b	a	a	-	a	b	a	a	a	b	b	-
RA08_263804_49	A8	42.898	A08	7293708	a	b	b	-	a	a	b	b	a	a	a	a	a	a	b	a	a	b	a	b	a	a	a	-	b	a	b	a	-	b	a	a	a	-	a	a	b	a	b	a	a	a	-	b	a
RA08_268425_52	A8	44.017	A08	7622342	a	b	b	b	a	a	b	b	a	a	a	a	a	a	b	a	a	b	a	b	a	a	a	b	b	a	b	a	-	b	b	a	a	b	a	a	b	a	b	a	a	a	b	b	a
RA08_200466_11	A8	44.092	A08	7671376	a	b	b	b	a	a	b	-	a	a	a	a	a	-	b	a	a	b	a	-	a	a	a	b	b	a	b	a	b	b	b	a	a	b	a	-	b	a	b	a	a	a	b	b	a
RA08_193745_68	A8	44.122	A08	5242272	a	b	b	b	a	a	b	b	a	a	a	a	a	a	b	a	a	-	a	b	a	a	a	b	b	a	b	a	b	b	b	a	a	b	a	a	b	a	b	a	a	a	b	b	a
Un_275791_53	A8	44.632	Unknown	-	a	b	b	b	a	-	b	b	a	a	a	a	a	a	b	b	a	b	a	b	a	a	a	b	b	a	b	a	b	b	-	a	a	b	a	a	b	a	b	a	a	a	b	b	-
RA08_167895_18	A8	44.819	A08	7514852	a	b	b	b	a	a	b	b	a	a	a	a	a	a	b	a	a	b	a	b	-	a	a	b	b	a	b	a	b	b	b	a	a	b	a	a	b	a	b	a	a	-	b	b	a
RA08_275451_66	A8	45.228	A08	5670573	a	b	b	b	a	a	b	b	a	a	a	a	a	a	b	b	a	b	a	b	a	a	a	-	b	a	b	a	b	b	b	a	a	b	a	-	b	a	b	a	a	a	b	b	a
RA08_rdm_277562_19	A8	45.502	A08	273566	a	b	b	b	a	a	b	b	a	a	a	a	a	a	b	b	a	b	a	b	a	a	a	b	b	a	b	a	b	b	b	a	a	b	a	a	b	a	b	a	a	a	b	b	a
RA08_179700_57	A8	45.717	A08	5652701	a	b	b	b	a	a	b	b	a	a	a	a	a	a	b	b	a	b	a	b	a	a	a	b	b	-	b	a	b	b	-	a	a	b	a	a	b	a	b	a	a	a	b	b	a
RA08_171845_66	A8	46.421	A08	5467628	a	b	b	b	-	-	b	b	a	a	a	a	a	a	b	b	a	b	a	b	a	a	a	b	b	a	b	a	b	-	b	a	a	b	a	a	b	a	b	a	a	a	b	b	a
RA08_265916_53	A8	51.282	A08	8031984	a	b	b	b	a	-	b	b	a	a	a	-	a	a	b	-	a	b	a	b	a	a	a	b	b	a	b	a	b	b	b	a	a	b	a	a	b	a	-	a	a	a	b	b	a
RA08_285720_15	A8	54.82	A08	8172368	a	b	b	b	a	a	b	b	a	a	a	a	a	a	b	b	a	b	a	b	a	a	a	b	b	-	b	a	b	b	b	a	a	a	a	a	b	a	b	a	a	a	b	b	a
RA08_176872_12	A8	54.909	A08	8174197	a	b	b	b	a	a	b	b	a	a	a	a	a	a	b	b	a	b	a	b	a	a	a	b	-	a	b	a	-	-	b	a	a	a	a	a	b	a	b	a	a	a	b	b	a
RA08_186824_54	A8	55.598	A08	8417275	a	b	b	b	a	a	b	b	a	a	a	a	a	a	b	b	a	b	a	b	a	a	a	b	b	a	b	a	-	b	b	a	a	a	a	a	b	a	b	a	a	a	b	b	a
RAnn_rdm_167532_43	A8	55.783	Ann	20502265	a	b	-	b	a	a	b	b	a	a	a	a	a	a	b	b	a	-	a	b	a	a	a	b	b	a	b	a	-	b	b	a	a	a	a	-	b	-	b	a	a	a	b	b	a
RA08_276045_58	A8	56.136	A08	8271245	a	b	b	b	a	a	b	b	a	a	a	a	a	a	b	b	a	b	a	b	a	a	a	b	b	a	-	a	b	b	b	a	a	a	a	a	b	a	b	a	a	a	b	b	a
RA08_258271_45	A8	56.158	A08	8486185	a	b	b	b	a	a	b	b	a	a	a	a	a	a	b	b	a	b	a	b	a	a	-	b	b	a	b	a	b	b	b	a	-	a	a	a	b	-	b	a	-	a	b	b	a
RA08_263957_64	A8	57.411	A08	8587228	a	b	b	b	a	a	b	b	a	a	a	a	a	a	b	b	a	b	-	b	a	a	a	b	b	a	b	a	b	b	a	a	a	a	a	a	b	a	b	a	a	a	b	b	a
RA08_rdm_161067_49	A8	60.933	A08	1516896	a	b	b	b	-	-	b	-	a	a	b	-	-	a	b	b	a	-	a	b	a	-	a	b	b	a	b	-	b	b	b	a	a	a	-	-	b	a	b	a	a	-	b	b	a
RA08_196338_20	A8	61.445	A08	9334599	a	b	b	b	a	b	b	b	a	a	b	a	a	a	b	b	a	b	a	b	a	a	a	b	b	a	b	a	b	b	b	a	a	a	a	a	b	a	b	a	a	a	b	b	a
RA08_rdm_187936_15	A8	61.522	A08	1564563	a	b	b	b	a	b	b	b	a	a	b	-	-	a	b	b	a	b	a	b	a	-	a	b	b	a	b	a	b	b	b	a	a	a	a	a	b	a	b	a	a	a	b	b	a
RA08_286482_47	A8	61.662	A08	9247217	a	b	b	b	a	b	b	b	a	a	b	a	a	a	b	b	a	b	a	-	a	a	a	b	-	a	b	a	b	b	b	a	a	a	a	a	b	a	b	a	a	-	b	b	a
RA08_rdm_286214_28	A8	61.671	A08	1516951	a	b	b	b	a	b	b	b	a	a	b	a	a	a	b	b	a	b	a	b	a	a	a	b	b	a	b	a	-	b	b	a	a	a	a	a	b	a	b	a	a	a	b	b	a
RA08_181795_19	A8	61.722	A08	9330043	a	b	b	b	a	b	b	b	a	a	b	a	a	a	b	b	a	b	a	b	a	a	a	b	b	a	b	a	b	b	b	a	a	a	a	a	b	a	b	a	a	a	b	b	a
RA08_201248_65	A8	61.762	A08	9127840	a	b	b	b	a	b	-	b	a	a	b	a	a	a	b	b	a	b	a	b	a	a	a	b	b	a	b	a	b	b	b	a	a	a	a	a	b	a	b	a	a	a	b	b	a
RA08_rdm_184281_76	A8	61.778	A08	1490377	a	b	b	b	a	b	b	b	a	a	b	a	a	a	b	b	a	b	a	b	a	a	a	-	b	a	b	a	b	b	b	a	a	a	a	-	b	a	-	a	-	a	b	b	a
RA08_192253_12	A8	61.939	A08	9414292	a	b	b	b	a	b	b	b	a	a	b	a	a	a	b	b	a	b	a	b	a	a	a	b	b	a	b	a	b	b	b	a	a	a	a	a	b	a	-	a	a	a	b	b	a
RA08_181785_80	A8	61.96	A08	8955727	a	b	b	b	a	b	b	b	a	a	b	-	a	a	b	b	a	b	a	b	a	a	a	b	b	a	b	a	b	b	-	a	a	a	a	a	b	a	b	a	a	a	b	b	a
RA08_182474_6	A8	62.081	A08	9170159	a	b	b	b	a	b	b	b	a	a	b	a	a	a	b	b	a	b	a	b	a	-	-	b	b	a	b	a	b	b	b	a	a	a	a	a	b	a	b	a	a	a	b	b	a
Un_278560_56	A8	62.36	Unknown	-	a	b	b	b	a	b	b	b	a	a	b	a	a	a	b	b	a	b	a	b	a	a	a	b	b	a	-	a	b	b	b	a	a	a	a	a	b	a	b	a	a	a	b	b	a
RAnn_rdm_179358_79	A8	65.603	Ann	16508329	a	b	b	b	a	b	b	b	a	a	b	a	-	a	b	b	a	b	a	b	a	a	a	b	b	-	b	a	b	b	-	a	-	a	a	a	b	a	b	a	a	a	b	b	a
RA08_164008_15	A8	65.91	A08	10153517	a	b	b	b	a	b	b	b	a	a	b	a	a	a	b	-	a	b	a	b	a	a	a	b	b	b	b	a	b	b	b	a	a	-	a	a	b	-	b	-	a	a	b	b	a
RA08_rdm_280880_27	A8	65.997	A08	1593775	a	b	b	b	a	b	b	b	a	a	b	a	a	a	b	b	a	b	a	b	a	a	a	b	b	b	b	a	b	b	b	a	a	a	a	a	b	a	b	a	a	a	b	-	a
RA08_228073_64	A8	66.082	A08	10292528	a	b	b	b	a	b	b	b	a	a	b	a	a	a	b	b	a	b	a	b	a	-	a	b	b	b	b	a	b	b	b	a	a	a	a	a	b	-	b	a	a	a	b	b	a
RA08_168796_81	A8	66.942	A08	10396400	a	b	a	a	a	b	b	b	a	a	b	a	a	-	-	b	a	b	a	b	a	a	a	b	b	b	b	a	b	b	a	a	a	a	a	a	b	a	-	a	a	a	b	b	a
RA08_192458_70	A8	67.351	A08	10772248	a	b	b	b	a	b	b	b	a	a	b	a	a	a	b	b	a	b	a	b	a	a	a	b	b	b	b	a	b	b	a	b	a	a	a	a	b	a	b	a	a	a	b	b	a
RA08_165714_71	A8	67.587	A08	10774177	a	b	b	b	a	b	b	b	b	a	b	a	a	a	b	b	a	b	a	b	a	a	a	b	b	b	b	a	b	b	a	b	a	a	a	-	b	a	b	a	a	-	b	b	a
RA08_274795_22	A8	67.979	A08	10748074	a	b	b	b	a	b	b	b	a	a	b	a	a	a	b	b	a	b	a	b	a	a	a	-	b	b	b	a	b	b	a	b	a	a	a	a	b	a	b	a	a	a	b	b	a
RA08_160137_72	A8	68.412	A08	10472013	a	b	a	a	a	b	b	b	a	-	b	a	a	a	b	-	a	b	a	b	a	a	a	b	b	b	b	a	b	-	a	b	a	a	a	a	b	a	b	a	a	a	b	b	a
RA08_247777_57	A8	69.052	A08	10461955	a	b	a	a	a	b	-	b	a	a	b	a	a	a	b	b	a	-	a	b	a	-	a	b	-	b	b	a	b	-	a	b	-	a	a	a	b	a	b	-	a	a	b	b	a
RA08_192126_44	A8	72.99	A08	11263622	a	b	b	b	a	b	b	b	a	a	b	a	a	a	b	b	a	b	a	b	a	a	a	b	b	b	b	a	b	a	a	b	a	a	a	a	b	a	b	a	a	a	b	b	a
RA08_180978_49	A8	73.031	A08	11326454	a	b	b	b	a	b	b	b	a	a	b	a	a	a	b	b	a	b	a	b	a	a	a	b	b	b	b	a	b	a	a	b	-	a	a	a	b	a	b	a	a	a	b	b	a
RA10_181759_44	A8	73.277	A10	12784956	a	b	b	b	a	b	b	b	a	a	b	-	a	a	b	b	a	b	a	b	a	-	a	b	b	b	b	a	-	a	a	b	a	a	a	a	b	a	b	a	a	a	b	b	a
RA10_270983_13	A8	73.325	A10	12785091	a	b	b	b	a	b	b	b	a	a	b	-	a	a	b	b	a	-	a	b	a	a	a	b	b	b	b	a	b	a	a	b	a	a	a	a	b	a	b	a	a	a	b	-	a
RA08_286450_34	A8	73.428	A08	11263466	a	b	b	b	a	b	b	b	a	a	b	a	a	a	b	b	a	b	-	-	a	a	a	b	b	b	b	a	b	a	a	b	a	a	a	a	b	a	b	a	-	a	b	b	a
RA08_276197_66	A8	73.491	A08	11385076	a	b	b	b	a	b	b	b	a	a	b	a	a	a	b	b	a	b	a	b	a	a	a	b	b	b	b	a	b	a	a	b	a	a	a	a	b	a	b	-	a	a	b	b	-
RA08_283803_71	A8	73.558	A08	11368682	a	b	b	b	a	b	b	b	a	a	b	a	a	a	b	-	a	b	a	b	a	a	a	b	b	b	b	a	b	-	a	b	a	a	a	a	b	a	b	a	a	a	b	b	a
RA08_278456_42	A8	73.61	A08	11241035	a	b	b	b	a	b	b	b	a	a	b	a	a	a	b	-	a	b	a	b	a	a	a	b	b	b	b	a	b	a	a	b	a	a	a	a	b	a	b	a	a	a	b	b	a
RA08_176487_7	A8	73.696	A08	11359750	a	b	b	b	a	b	b	b	a	a	b	a	a	a	b	-	a	b	a	b	a	a	a	b	b	b	b	a	b	a	a	b	a	a	a	-	b	a	b	a	a	a	b	b	a
RA08_259820_38	A8	74.484	A08	11702177	a	b	b	b	a	b	b	-	a	a	b	a	-	a	b	b	a	b	a	b	a	a	a	b	b	b	b	a	b	a	a	b	a	a	a	a	b	a	b	a	-	a	b	b	a
RA08_201210_24	A8	74.982	A08	11960866	a	b	b	b	-	b	b	b	a	a	-	a	a	a	b	b	a	b	a	b	a	a	a	b	b	b	b	a	b	a	a	b	a	a	-	a	b	a	b	a	a	a	b	b	a
RAnn_rdm_177647_16	A8	74.995	Ann	44882610	a	b	b	b	a	b	b	b	a	a	b	a	a	a	b	b	a	b	a	b	a	a	a	b	b	-	b	a	b	a	a	-	a	a	a	a	b	-	b	a	a	a	b	b	a
RA08_189035_68	A8	75.439	A08	11865138	a	b	b	b	a	b	b	b	a	a	b	a	a	a	b	b	a	b	a	b	a	a	a	b	b	b	b	a	b	a	a	b	a	a	a	a	b	a	-	a	a	a	b	b	a
RA08_rdm_148265_60	A8	75.448	A08	1678008	a	b	b	b	a	-	b	b	-	a	-	a	a	a	b	b	-	-	a	b	a	a	a	b	b	b	b	a	-	a	a	b	-	a	a	-	b	a	b	a	a	-	b	b	a
RA08_166181_38	A8	75.507	A08	11866656	a	b	b	-	a	b	b	b	a	a	b	a	a	a	b	b	a	-	a	b	a	a	a	b	b	b	b	a	-	a	a	b	a	a	a	a	b	a	-	a	a	a	-	b	a
RA08_286536_25	A8	75.561	A08	11845595	a	b	b	b	a	b	b	b	a	a	b	a	a	a	b	b	a	b	a	b	a	a	a	b	-	b	b	a	b	a	a	b	a	a	a	a	b	a	b	a	a	a	b	b	a
Un_199665_6	A8	79.646	Unknown	-	a	b	b	b	a	b	b	b	b	a	b	a	a	a	b	b	a	b	a	b	a	a	a	b	b	b	b	a	b	a	a	b	a	a	a	a	b	a	a	a	a	a	b	b	a
Un_192394_60	A8	79.651	Unknown	-	a	b	b	-	a	b	b	b	b	a	b	a	a	a	b	b	a	b	a	b	a	a	a	b	b	b	b	a	b	a	a	b	a	a	a	a	b	a	a	a	a	a	b	-	a
Un_267216_79	A8	79.722	Unknown	-	a	b	b	b	a	-	b	b	b	a	b	a	a	a	b	b	a	b	-	b	a	a	a	b	b	-	b	a	b	a	a	b	a	a	a	a	b	a	a	a	a	a	-	b	a
RA08_258576_80	A8	80.21	A08	12378712	a	b	b	b	-	b	b	b	b	a	-	-	a	a	b	b	a	b	-	b	-	-	a	b	b	b	-	-	b	-	a	-	a	a	a	-	b	a	-	a	a	a	b	b	a
RA08_264990_39	A8	80.218	A08	12428216	a	b	-	-	a	b	b	b	b	a	b	a	a	a	b	-	a	b	a	b	a	a	a	b	b	b	b	a	b	a	a	b	a	a	a	a	b	-	b	a	a	a	b	b	a
RA08_173239_17	A8	80.81	A08	12745109	a	b	b	b	a	b	b	b	b	a	b	a	a	a	b	b	a	b	a	b	a	a	a	b	b	b	b	a	b	a	a	b	a	a	a	a	b	-	a	a	a	a	b	b	a
RAnn_rdm_257716_61	A8	82.8	Ann	17756615	a	b	b	b	a	b	b	b	b	a	b	a	a	a	b	b	a	b	a	b	a	a	a	b	b	b	b	-	b	a	-	b	a	a	a	-	b	a	a	a	a	a	b	b	-
RAnn_rdm_173610_53	A8	83.76	Ann	17762162	a	b	b	b	-	-	b	b	b	a	b	-	-	a	b	b	a	b	a	b	a	a	a	b	b	b	b	a	b	a	a	b	a	-	a	-	b	-	a	a	a	a	b	b	a
RAnn_rdm_190794_76	A8	84.011	Ann	17776968	a	b	b	b	a	b	b	b	b	a	b	a	a	a	b	b	a	b	a	b	a	a	a	b	b	b	b	a	b	a	a	b	a	a	a	a	b	a	a	a	a	a	b	b	a
RA08_279930_40	A8	86.695	A08	13386572	a	b	b	b	a	b	b	b	b	a	b	a	a	a	b	b	a	b	a	b	a	a	a	b	b	b	b	a	b	a	a	b	a	a	a	a	b	a	a	b	a	a	b	b	a
RA08_271258_10	A8	88.946	A08	13508634	a	b	b	b	b	b	b	b	b	a	b	-	a	a	b	b	a	b	a	b	a	a	a	b	b	b	b	a	b	a	a	-	a	a	a	a	b	a	a	b	a	a	b	b	a
RA08_201382_74	A8	89.5	A08	13494699	a	b	b	b	b	b	b	b	b	a	b	a	a	a	b	b	a	b	a	b	a	a	a	b	b	b	b	a	b	a	a	b	a	a	a	a	b	a	a	b	a	a	b	b	a
RA08_286005_32	A8	91.817	A08	13757483	a	b	b	b	-	b	b	b	b	a	b	a	a	a	b	b	a	b	a	b	a	a	a	a	b	b	b	a	b	a	a	b	a	a	a	a	b	a	a	b	a	a	b	b	a
RA08_200860_9	A8	92.688	A08	13774202	a	b	b	b	b	b	b	b	b	a	b	a	a	a	b	-	a	b	a	b	a	a	a	a	b	b	b	a	b	a	-	b	a	a	a	a	b	a	a	b	a	a	b	b	a
RA08_263647_73	A8	94.611	A08	14090586	a	b	b	b	b	b	b	b	-	a	b	a	a	-	-	b	a	-	a	b	a	a	a	a	a	b	b	a	b	a	-	b	a	a	a	a	b	a	a	b	a	a	-	b	a
RA08_182844_66	A8	94.688	A08	13981190	a	b	b	b	b	b	b	b	b	a	b	a	a	a	b	b	a	b	a	b	a	a	a	a	a	b	b	a	b	a	a	b	a	a	a	a	b	a	a	b	a	a	b	b	a
RA08_168445_60	A8	94.713	A08	14090669	a	b	b	b	b	b	b	b	b	a	b	-	a	a	b	-	a	b	a	-	a	a	-	a	a	b	-	a	b	a	a	-	a	a	a	a	b	-	a	-	a	a	b	b	a
Un_274246_42	A8	94.798	Unknown	-	a	b	b	b	b	b	b	b	b	a	b	a	a	a	b	b	a	b	a	b	-	a	a	a	a	b	b	a	b	a	a	b	a	a	a	a	b	a	a	b	a	a	b	b	a
RA08_195116_40	A8	94.988	A08	14094672	a	b	b	b	b	b	b	b	b	a	b	a	a	a	b	b	a	b	a	b	a	a	a	a	a	b	b	a	b	a	a	b	a	a	a	a	b	a	a	b	a	a	b	-	a
RA08_173531_34	A8	96.016	A08	14199533	a	b	b	b	b	b	b	b	b	a	b	a	a	a	b	b	a	b	a	b	a	a	a	a	a	b	b	a	b	a	a	b	a	a	a	a	b	a	a	b	a	a	b	b	a
RA08_280580_76	A8	97.565	A08	14587091	a	b	b	b	b	b	b	b	b	a	b	a	a	a	b	b	a	b	a	b	a	a	a	a	a	b	b	a	b	a	a	b	a	a	a	a	b	a	a	b	a	a	b	b	a
RA08_181750_25	A8	97.791	A08	14512288	a	b	b	b	b	b	b	b	b	a	b	a	a	a	b	b	a	b	a	b	a	a	a	a	a	b	b	a	-	a	a	b	a	a	a	b	b	a	a	b	a	a	b	b	a
RA08_rdm_285918_35	A8	102.991	A08	1852272	a	b	b	b	b	b	b	b	b	a	b	a	a	a	b	b	a	b	a	b	a	a	a	a	a	-	b	a	b	a	-	b	a	a	b	a	a	a	a	b	a	a	b	b	a
RAnn_rdm_174234_25	A8	103.336	Ann	5970032	a	b	b	b	b	b	b	b	b	a	-	a	a	a	b	-	a	b	-	b	-	a	a	a	a	a	b	a	b	a	a	b	a	a	b	-	a	a	a	b	a	a	b	b	a
Un_278570_67	A8	104.944	Unknown	-	a	b	b	b	b	-	b	b	b	b	b	a	a	a	b	b	-	b	a	b	a	a	a	a	a	a	b	a	b	a	a	b	a	a	b	a	a	a	a	b	a	a	b	b	a
RA08_266966_47	A8	104.993	A08	14854331	a	b	b	b	b	b	-	b	b	b	b	a	a	a	b	b	a	b	a	b	a	a	a	a	a	a	b	a	b	a	a	b	a	a	b	a	a	a	a	b	a	a	b	b	a
RA08_278071_33	A8	105.86	A08	15096671	a	b	b	b	b	b	b	b	b	b	b	a	a	a	b	b	a	b	a	b	a	a	a	a	a	a	b	a	b	a	a	b	a	a	b	a	a	a	a	b	a	a	-	a	a
RA08_273063_55	A8	105.927	A08	15251194	a	b	b	b	b	b	b	b	b	b	b	a	a	a	b	-	a	b	a	b	a	a	a	a	a	a	b	a	b	a	a	b	a	a	b	a	a	a	a	b	a	a	b	a	a
RA08_195890_18	A8	105.945	A08	14965206	a	b	b	b	b	b	b	b	b	b	-	a	a	a	b	b	a	b	a	b	a	a	a	a	a	a	b	a	b	a	a	b	a	a	b	a	a	a	a	b	a	a	b	a	a
RA08_150329_66	A8	106.308	A08	15111118	a	b	b	b	b	b	b	-	b	b	b	a	a	-	b	b	a	b	a	b	-	a	a	a	a	a	b	a	-	a	a	b	a	a	b	a	a	a	a	b	a	a	b	a	-
RA08_185603_10	A8	106.681	A08	15075680	a	b	b	b	b	b	b	b	b	b	b	a	a	a	b	b	a	b	a	b	a	a	a	a	a	a	b	a	b	a	a	b	a	a	b	-	a	a	a	b	a	a	b	a	a
RA08_174907_42	A8	107.817	A08	15559694	a	b	b	b	b	b	b	b	b	b	b	a	a	b	b	-	a	b	a	b	a	a	a	a	a	a	a	a	b	a	a	b	a	a	b	a	a	a	-	b	a	a	b	a	a
Un_280082_51	A8	109.378	Unknown	-	a	b	b	b	b	b	b	b	b	b	b	a	-	b	b	b	a	b	a	b	a	a	a	a	a	a	a	a	b	a	a	b	a	a	b	a	a	a	a	b	a	a	b	a	a
RA08_180983_7	A8	109.435	A08	15701565	a	b	b	b	b	b	b	b	b	b	b	a	a	b	b	b	a	b	a	b	a	a	a	a	a	a	a	a	-	a	a	b	a	a	b	a	a	a	a	-	a	a	b	a	a
RA08_201000_24	A8	109.94	A08	15809481	a	b	b	b	b	b	b	b	b	b	b	a	a	b	b	b	a	b	a	b	a	a	a	a	a	a	a	a	b	a	a	b	a	a	b	a	a	a	a	b	a	a	b	a	a
RA08_182590_35	A8	120.478	A08	16326832	a	b	b	b	b	b	b	b	b	b	b	a	b	b	b	-	a	b	a	b	a	a	b	a	a	a	a	a	b	a	a	b	a	a	b	a	a	b	b	b	a	a	b	a	b
RA08_178509_30	A8	123.366	A08	16393477	a	b	b	b	b	-	b	b	b	b	a	a	b	b	b	b	a	b	a	b	a	a	b	a	a	a	-	a	b	a	-	b	a	a	b	a	a	b	b	b	a	a	b	a	b
Un_178189_32	A8	123.37	Unknown	-	a	b	b	b	b	b	b	b	b	b	a	-	b	-	b	-	a	b	a	b	a	-	b	a	a	a	-	a	b	a	a	b	a	a	b	a	a	-	b	b	a	a	b	a	b
RA08_188834_16	A8	125.278	A08	16420545	a	b	b	b	b	b	b	a	b	b	a	a	b	b	b	a	a	b	a	b	a	a	b	a	a	a	a	a	b	a	-	b	a	a	b	-	a	b	b	b	a	a	b	a	b
RA08_143303_7	A8	126.339	A08	16585373	a	b	-	-	b	b	b	a	b	b	a	a	b	b	b	a	a	b	a	b	a	a	b	a	a	a	-	a	b	a	a	b	a	a	b	-	a	b	b	b	a	a	b	a	b
RA08_289966_72	A8	127.435	A08	16725889	a	b	b	b	b	b	b	a	b	b	a	a	b	b	b	-	a	b	a	b	a	a	b	a	a	a	a	a	b	a	a	b	a	a	b	a	a	-	b	b	a	a	-	a	b
RA08_285580_49	A8	127.45	A08	16596018	a	b	b	b	b	b	b	a	b	b	a	a	b	b	b	a	a	b	a	b	a	a	b	a	a	a	a	a	b	-	a	b	a	a	-	a	a	b	b	b	a	a	b	a	b
RA08_145751_82	A8	127.541	A08	16585729	a	b	b	b	b	-	b	a	b	b	a	a	b	b	b	a	a	-	-	b	a	a	b	-	a	a	a	a	-	a	a	b	a	a	b	a	a	b	-	-	a	a	b	a	b
RA08_180408_69	A8	139.696	A08	16978699	a	b	b	b	b	b	b	a	b	b	a	a	b	b	b	a	a	b	a	b	a	a	b	a	a	a	a	b	b	a	-	b	a	b	b	-	a	b	b	b	a	a	b	a	b
RA08_285194_11	A8	140.036	A08	16979335	a	b	b	b	b	b	b	a	b	b	a	a	b	b	b	a	a	b	a	b	a	a	b	a	a	a	a	b	b	a	-	b	a	b	b	a	a	b	b	b	a	a	b	a	b
RA08_193024_50	A8	144.777	A08	17305927	a	b	b	b	a	b	b	a	b	b	a	a	b	b	b	a	b	b	a	b	a	a	b	a	a	a	a	b	b	a	a	b	b	b	b	a	a	b	b	b	a	a	b	a	b
RA08_286385_33	A8	152.799	A08	18045828	a	b	b	b	a	b	b	a	b	b	a	-	b	b	b	a	b	b	a	a	a	a	b	a	a	a	a	b	a	b	a	b	b	-	b	a	a	b	b	b	a	a	a	a	b
RA08_201243_78	A8	152.878	A08	17916344	a	b	b	b	a	b	b	a	b	b	a	a	b	b	b	a	b	b	a	a	a	a	b	a	a	a	a	b	a	b	a	b	b	b	b	a	a	b	b	b	a	-	a	a	b
Un_285886_11	A8	152.948	Unknown	-	a	b	b	b	a	b	b	a	b	b	a	a	b	b	b	a	b	b	a	a	a	a	b	a	a	a	a	b	a	b	a	b	b	b	b	a	a	b	b	b	a	a	a	a	b
Un_282457_10	A8	154.283	Unknown	-	a	b	b	b	a	b	b	a	b	b	a	a	b	b	b	a	b	b	a	a	a	a	b	a	a	a	a	b	-	b	a	b	b	b	b	a	a	b	b	b	a	a	a	a	b
RAnn_rdm_199897_20	A8	154.405	Ann	38579755	a	b	b	b	a	b	b	a	b	b	a	a	b	b	b	a	-	b	a	a	a	a	b	a	a	a	a	b	a	b	a	b	b	b	b	-	a	b	b	b	a	a	a	a	b
RA08_266909_53	A8	154.847	A08	18652877	a	b	b	b	a	b	b	a	b	b	a	a	b	b	b	a	b	b	a	a	a	a	b	a	a	a	a	b	a	b	a	b	b	b	b	a	a	b	b	b	a	a	-	a	b
RA08_286308_61	A8	156.355	A08	18384051	a	b	b	b	a	b	b	a	-	b	a	a	b	b	b	a	b	b	b	a	a	b	b	a	a	-	a	b	a	b	-	b	b	b	b	a	a	b	b	b	a	a	a	a	b
Un_198396_6	A8	156.39	Unknown	-	a	b	b	b	a	b	b	a	b	b	a	a	b	b	b	a	-	b	b	a	a	b	b	a	a	a	a	b	a	b	-	b	b	b	b	a	a	b	b	b	a	a	a	a	b
RA08_177145_44	A8	156.523	A08	18277837	a	b	-	b	a	b	b	a	b	b	a	a	b	b	b	a	-	b	b	a	a	-	-	a	a	a	a	b	a	b	b	b	-	b	b	a	a	b	b	-	a	a	a	a	b
RA08_262864_15	A8	156.857	A08	18277951	a	b	b	b	a	b	b	a	b	b	a	a	b	-	b	a	-	b	-	a	a	b	b	a	a	a	a	a	-	b	b	b	b	b	b	a	a	b	b	b	a	a	a	a	b
RA08_188670_15	A8	156.946	A08	18433423	a	b	b	b	a	b	b	a	b	b	a	a	b	b	b	-	b	b	b	a	a	b	b	a	a	a	a	-	a	b	b	b	b	b	b	a	a	b	b	b	a	a	a	a	b
RA08_272661_17	A8	157.357	A08	18495343	a	b	b	b	a	b	b	a	b	b	a	a	b	b	b	a	b	b	b	a	a	b	b	a	a	a	a	b	a	b	b	b	b	b	b	a	a	b	b	b	a	a	a	a	b
RA09_rdm_266616_53	A9	0	A09	1233976	a	b	b	b	a	a	b	b	a	a	a	b	b	a	b	a	b	b	b	a	b	a	b	b	a	b	a	b	a	a	a	-	a	a	a	a	b	a	b	b	-	b	a	a	a
RA09_265451_22	A9	0.005	A09	10187742	a	b	b	b	a	a	b	b	a	a	a	b	b	a	b	a	b	b	b	a	b	a	b	b	a	b	a	b	-	a	a	-	a	a	-	a	b	a	b	-	b	b	a	a	a
RA09_163783_75	A9	0.454	A09	10191113	a	b	b	b	a	a	b	b	a	a	a	-	b	a	b	a	b	b	b	a	b	a	b	b	a	b	a	b	a	a	-	-	a	a	a	-	b	a	b	b	b	-	a	a	a
RA09_185507_67	A9	0.528	A09	10434695	a	b	b	b	a	a	b	b	a	a	a	b	b	a	b	a	b	b	b	a	b	a	b	b	a	b	a	b	a	a	a	-	a	a	a	a	b	a	b	b	b	b	a	a	a
Un_280042_43	A9	0.555	Unknown	-	a	b	b	b	a	a	b	b	a	a	a	b	b	a	b	a	b	b	b	a	b	a	b	b	a	b	a	b	a	a	a	-	a	a	a	a	b	a	-	b	b	b	a	a	a
Un_185295_62	A9	1.027	Unknown	-	a	b	b	b	a	a	b	b	a	a	a	b	b	a	b	a	b	b	b	a	b	a	b	b	a	b	a	b	a	a	a	-	a	a	a	a	b	a	b	b	b	-	a	a	a
RA09_263803_46	A9	1.218	A09	10130257	a	b	b	b	a	a	b	b	a	a	a	b	b	a	b	a	b	b	-	a	b	a	b	b	a	b	a	b	a	a	a	-	a	a	a	a	b	a	b	b	b	-	a	a	a
RA09_188333_45	A9	2.158	A09	10578015	a	b	b	b	a	a	b	b	a	a	a	b	a	a	b	a	b	b	b	a	b	a	b	b	a	b	a	b	a	a	a	-	a	a	a	a	b	a	b	b	b	b	a	a	a
RA09_266969_70	A9	2.499	A09	10630444	a	b	b	b	a	a	b	b	a	a	a	b	a	a	b	a	b	b	b	a	b	a	b	b	a	b	a	b	a	a	a	-	a	a	a	-	b	a	b	b	b	b	a	a	a
RA09_176576_74	A9	2.559	A09	10717413	a	b	b	b	a	a	b	b	a	a	a	b	a	a	b	a	b	b	b	a	b	a	b	-	a	b	a	b	a	a	a	-	a	a	a	a	b	a	b	-	b	b	a	a	a
RAnn_rdm_199741_23	A9	2.747	Ann	12342424	a	b	b	b	a	a	b	b	a	a	a	b	a	a	b	a	b	b	b	a	b	a	b	b	a	b	a	b	a	a	a	-	a	a	a	a	b	a	b	b	b	a	a	a	a
RA09_168656_27	A9	2.952	A09	10919241	a	b	b	b	a	a	b	b	a	a	a	b	a	-	b	a	b	b	b	a	b	a	b	b	-	b	-	b	-	a	a	-	a	a	a	a	b	a	b	b	b	-	a	a	-
RA09_262162_63	A9	3.394	A09	10537608	a	b	b	b	a	a	b	b	-	a	a	b	a	a	b	a	b	b	b	a	b	a	b	b	a	b	a	b	a	a	a	-	a	a	a	a	b	a	b	-	b	b	a	a	a
RA09_274193_81	A9	5.624	A09	11066393	a	b	-	b	a	a	b	b	a	a	a	b	a	a	b	a	b	b	b	a	b	a	b	b	a	b	a	b	a	a	a	-	a	a	a	a	b	a	b	a	b	a	a	a	a
RA09_rdm_187198_26	A9	7.391	A09	1390072	a	b	b	b	a	a	b	b	b	a	a	b	a	a	b	a	b	b	b	a	b	a	b	b	a	b	a	b	a	a	a	-	a	a	a	a	b	-	b	a	b	a	a	a	a
RA09_278082_68	A9	7.63	A09	11256290	a	b	b	b	a	a	b	b	b	a	a	b	a	a	b	a	b	b	b	a	b	a	b	b	a	b	a	b	a	a	a	-	a	a	a	a	b	-	b	a	b	a	a	a	a
RA09_rdm_176479_34	A9	7.688	A09	1370588	a	b	b	b	a	a	b	b	b	a	a	b	a	-	b	a	b	b	b	a	b	a	b	-	a	b	a	b	a	a	a	-	a	a	-	a	b	-	b	a	b	a	a	a	a
RA08_270041_16	A9	7.714	A08	4587777	a	b	b	b	a	a	b	b	b	a	a	b	a	a	b	a	b	b	b	a	b	a	b	b	a	-	a	-	a	a	a	-	a	a	a	a	b	a	-	a	b	a	a	a	a
RA09_rdm_274999_56	A9	8.05	A09	1395077	a	b	b	b	a	a	b	b	b	a	a	b	a	a	b	a	b	b	b	a	b	a	b	b	a	b	a	b	a	a	a	-	a	a	a	-	b	a	b	a	b	a	-	a	a
RA09_rdm_260512_27	A9	8.148	A09	1374343	a	b	b	b	a	a	b	b	b	a	a	-	a	a	b	a	-	b	-	a	b	a	b	b	a	b	a	b	a	a	a	-	a	a	a	-	b	a	b	a	b	a	a	a	a
RAnn_rdm_165554_22	A9	8.534	Ann	7095541	a	b	b	b	-	a	b	b	b	a	a	-	a	a	b	a	b	b	b	a	b	a	b	b	a	b	a	b	-	a	a	-	a	a	a	a	b	a	b	a	b	a	-	a	a
RA09_183923_60	A9	10.469	A09	11893719	a	b	b	b	a	a	b	b	b	a	a	b	a	a	b	a	b	b	b	a	b	a	b	b	b	b	a	b	a	a	a	-	a	b	a	a	b	-	b	a	b	a	a	a	a
RA09_271597_46	A9	10.723	A09	11987452	a	b	b	b	a	a	b	b	b	a	a	b	a	a	b	a	b	b	b	a	b	a	b	b	b	b	a	b	a	a	a	-	a	b	a	a	b	a	b	a	b	a	a	a	a
RA09_259101_34	A9	10.766	A09	11823663	a	b	b	b	a	a	b	b	b	a	a	b	a	a	b	a	-	b	b	a	b	a	b	b	b	b	a	b	-	-	a	-	a	b	a	a	b	a	b	a	b	a	a	a	a
RA09_178847_26	A9	10.767	A09	11991724	a	b	b	b	a	a	b	b	b	a	a	b	a	a	b	a	b	b	b	a	b	a	b	b	b	b	a	b	a	-	a	-	a	b	a	a	b	a	b	a	b	a	a	a	-
RA09_171868_51	A9	10.987	A09	11596386	a	b	b	b	-	a	b	b	b	a	a	b	a	a	b	a	b	b	b	a	b	-	b	b	b	b	-	b	-	a	a	-	a	b	a	-	b	a	b	a	b	-	a	a	a
RA09_190978_34	A9	10.995	A09	11509860	a	b	b	b	a	a	b	b	b	a	a	b	a	a	b	a	b	b	b	a	b	a	b	b	b	b	a	b	a	a	a	-	a	b	a	a	b	a	b	a	b	a	a	a	a
RA09_rdm_271630_33	A9	12.038	A09	1284623	a	b	b	b	a	a	b	b	b	a	a	-	a	a	b	a	b	b	-	a	a	a	b	b	b	b	a	b	a	a	a	-	a	b	a	a	b	a	b	a	b	a	a	a	a
Un_145156_37	A9	12.304	Unknown	-	a	b	b	b	a	a	b	b	b	a	a	b	-	a	b	a	b	b	b	a	-	a	b	b	b	b	a	b	a	-	a	-	a	b	a	-	b	a	b	-	b	-	a	a	a
RA09_183730_55	A9	12.368	A09	12602288	a	b	b	b	-	a	b	b	b	a	a	b	a	a	b	a	b	b	b	a	a	a	b	b	b	b	a	b	a	a	a	-	a	b	a	a	b	a	b	a	b	a	a	a	a
RA09_199754_36	A9	12.402	A09	12484943	a	b	b	b	a	a	b	-	b	a	a	b	a	a	b	a	b	b	b	a	a	a	b	b	b	b	a	b	a	a	a	-	a	b	a	a	b	a	b	a	b	a	a	a	a
RA09_157495_73	A9	12.486	A09	12546112	a	b	b	b	a	a	b	b	b	a	a	-	-	a	-	a	b	b	b	a	a	a	b	b	b	b	a	b	a	a	a	-	a	b	a	a	b	a	-	a	b	a	a	a	a
RA09_198342_26	A9	12.51	A09	12601267	a	b	b	b	a	a	b	b	b	a	a	b	a	a	b	a	b	b	b	a	a	a	b	b	b	b	a	-	a	a	a	-	a	b	a	a	b	a	b	a	b	a	a	a	a
Un_176304_27	A9	12.528	Unknown	-	a	b	b	b	a	a	b	b	b	a	a	b	a	a	b	a	-	b	b	a	a	a	b	b	b	b	a	b	a	a	a	-	a	b	a	a	b	a	b	a	-	a	a	a	a
RA09_274067_71	A9	12.651	A09	12637459	a	b	b	b	a	a	b	b	b	a	a	b	a	a	b	a	b	b	b	a	a	-	b	b	b	b	a	b	a	a	a	-	a	b	a	a	b	a	b	a	b	a	a	a	a
RA09_179259_20	A9	12.745	A09	12285208	a	b	b	b	a	a	b	b	b	a	a	b	a	a	b	a	b	b	b	a	a	a	b	b	b	b	a	b	-	a	a	-	a	b	a	a	b	a	b	a	b	a	a	a	a
RA09_165424_44	A9	13.137	A09	12602465	a	b	b	b	a	a	b	b	b	a	a	-	a	a	b	a	b	b	b	a	a	a	b	b	b	b	a	b	-	a	a	-	a	b	a	-	b	a	b	a	b	a	-	a	a
RAnn_rdm_270545_75	A9	13.678	Ann	29027266	a	b	b	b	a	a	b	b	b	a	a	b	a	-	b	a	b	b	b	a	a	a	b	b	b	b	a	b	a	a	a	-	a	b	a	a	b	a	b	a	b	a	-	a	a
RA09_178036_7	A9	14.552	A09	12994184	a	b	b	b	a	a	b	b	b	a	a	b	a	a	b	a	b	b	b	a	a	a	b	b	b	b	a	b	a	a	a	-	a	b	a	a	b	a	b	a	b	a	a	a	a
RA09_265444_64	A9	14.592	A09	12812533	a	b	b	b	a	a	b	b	b	a	a	b	a	a	b	a	b	b	b	a	a	a	b	b	b	b	a	b	a	a	-	-	a	b	a	a	b	a	b	a	b	a	a	-	a
Un_181611_27	A9	14.852	Unknown	-	a	b	b	b	a	a	b	b	b	a	a	b	a	a	b	-	b	b	b	a	a	a	b	b	b	b	a	b	a	a	a	-	a	b	a	a	b	a	b	a	b	a	a	a	a
RA09_277867_58	A9	14.868	A09	13159916	a	b	b	b	a	a	b	b	b	a	a	b	a	a	b	a	b	b	-	a	a	a	b	b	b	b	a	b	a	a	a	-	a	b	a	a	b	a	b	a	b	a	a	a	a
RA09_187602_45	A9	15.497	A09	13321162	a	b	b	b	a	a	b	b	b	a	a	b	a	a	b	a	b	b	b	a	a	a	b	b	b	b	a	b	a	a	a	-	a	b	a	a	b	a	b	a	b	a	a	a	a
RA09_187465_48	A9	16.345	A09	13470221	a	b	b	b	a	a	b	b	b	a	a	b	a	a	b	a	b	b	b	a	a	a	b	b	b	b	a	-	a	a	a	-	a	b	a	a	b	a	b	-	b	a	a	a	a
RA09_175374_14	A9	16.566	A09	13427907	a	b	b	b	a	a	b	b	b	a	a	b	a	a	b	a	b	b	b	a	a	a	b	b	b	b	-	b	a	a	a	-	a	b	a	a	b	a	b	a	b	-	a	a	-
RA09_rdm_166882_36	A9	16.578	A09	1445868	a	b	b	b	a	a	b	b	b	a	a	b	a	-	b	a	b	b	b	a	a	a	b	b	b	b	a	b	a	a	a	-	a	b	a	-	b	a	b	a	b	a	a	a	-
RA09_148397_34	A9	17.012	A09	13798233	a	b	b	b	a	a	b	b	b	a	a	b	a	-	b	a	b	b	b	a	a	a	b	-	b	b	a	b	a	a	a	-	a	b	a	a	b	a	b	a	b	a	a	a	a
RA09_277769_20	A9	17.029	A09	13754547	a	b	b	b	a	a	b	b	b	a	a	b	-	a	b	a	b	b	b	a	a	a	b	b	b	b	a	b	a	a	a	-	a	b	a	a	b	a	b	a	b	a	a	a	a
RA09_193451_38	A9	17.087	A09	13665688	a	b	b	b	a	a	b	b	b	a	a	b	a	a	b	a	b	b	b	a	a	a	b	b	b	b	a	b	a	a	a	-	a	b	a	a	b	a	b	a	b	a	a	a	a
RA09_276447_23	A9	17.094	A09	13731762	a	b	b	b	-	a	b	b	b	a	a	b	a	a	b	a	b	b	b	a	a	a	b	b	b	b	a	b	a	a	a	-	a	b	a	a	b	a	b	a	b	a	a	a	a
RA09_264482_64	A9	17.288	A09	13427751	a	b	b	b	a	a	b	b	b	a	a	b	a	a	b	a	b	b	b	a	a	a	b	b	b	b	a	b	-	a	a	-	a	b	a	-	b	a	b	a	b	a	a	a	a
Un_175096_45	A9	17.94	Unknown	-	a	b	b	b	-	a	b	b	b	a	a	-	a	a	b	a	b	b	b	a	a	a	b	b	b	b	a	b	a	a	a	-	a	b	a	b	b	a	b	a	b	a	a	a	a
RA09_165515_36	A9	18.316	A09	14387296	a	b	b	b	a	a	b	b	b	a	a	b	a	a	-	-	-	b	-	a	a	a	b	b	b	b	a	b	-	a	a	-	a	-	a	a	b	a	-	a	b	a	a	a	a
Un_175599_7	A9	18.388	Unknown	-	a	b	b	b	a	a	b	b	b	a	a	b	a	a	b	a	b	b	b	a	a	a	-	b	b	b	a	b	-	a	a	-	a	b	a	a	b	a	b	a	b	a	a	a	a
RA09_172901_25	A9	18.532	A09	14211857	a	b	b	b	a	a	-	b	b	a	a	b	a	a	b	a	b	b	b	a	a	a	b	b	b	b	a	b	a	a	a	-	a	b	a	a	b	a	b	a	b	a	-	a	a
RA09_183477_66	A9	18.628	A09	14489068	a	b	b	b	a	a	b	b	b	a	a	b	a	a	b	a	-	b	b	a	a	a	b	b	b	b	a	b	a	a	a	-	a	b	a	a	b	a	b	a	b	a	a	a	a
RA09_191137_31	A9	18.685	A09	14363687	a	b	b	b	a	a	b	b	b	-	a	b	a	a	b	a	b	b	b	a	a	a	b	b	b	b	a	b	a	a	a	-	a	b	a	a	b	a	b	a	b	a	-	a	a
RA09_260006_50	A9	18.696	A09	14196825	a	b	b	b	-	a	b	b	-	a	a	b	-	a	b	a	b	-	-	a	a	a	b	b	b	b	a	b	a	a	a	a	a	b	a	a	b	a	b	a	b	a	a	a	a
RA09_171823_67	A9	18.802	A09	14380123	a	b	b	b	a	a	b	b	b	a	a	b	a	-	b	a	b	b	b	a	a	a	b	b	b	b	a	b	a	a	a	-	a	b	a	a	b	a	b	a	b	a	a	a	a
RA09_176736_41	A9	18.807	A09	14387298	a	b	b	b	a	a	-	b	b	a	a	b	a	a	b	a	b	b	b	a	a	a	b	b	b	b	a	b	a	a	a	-	a	b	a	-	b	a	b	-	b	a	a	a	a
RA09_268879_7	A9	18.84	A09	14494741	a	b	b	b	a	a	b	b	b	a	a	b	a	a	b	a	b	b	b	a	a	a	b	b	b	b	a	b	a	a	a	-	a	b	a	a	b	a	b	a	b	a	a	a	a
Un_188633_40	A9	19.231	Unknown	-	a	b	b	b	a	a	b	b	b	a	a	b	a	a	b	a	b	b	b	a	a	a	b	b	b	b	a	b	a	a	a	-	a	b	a	a	b	a	b	a	b	a	a	a	a
Un_265741_71	A9	19.281	Unknown	-	a	b	b	b	a	a	b	b	b	a	a	b	a	a	b	a	b	b	b	a	a	a	b	b	b	b	a	b	-	a	a	-	a	b	a	a	b	-	b	a	b	a	a	a	a
RA09_184804_14	A9	19.367	A09	14765727	a	b	b	b	a	a	b	b	b	-	a	b	a	a	b	a	b	b	b	a	a	a	b	b	b	b	a	b	a	a	a	-	a	b	a	a	b	a	b	a	b	a	a	a	a
RA09_259910_32	A9	19.467	A09	14498694	a	b	-	b	a	a	b	b	-	a	a	b	a	a	b	a	b	b	-	a	a	a	b	b	b	b	a	b	a	a	a	-	a	b	a	-	b	a	b	a	-	a	-	a	a
RA09_181461_21	A9	19.705	A09	14555150	a	b	b	b	a	a	b	b	b	a	a	b	a	a	b	a	b	b	b	a	a	a	b	b	b	b	a	-	a	a	a	-	a	b	a	-	b	a	b	a	b	a	a	a	-
RA09_186290_78	A9	19.819	A09	14794116	a	b	b	b	a	a	b	b	b	a	a	b	a	a	b	a	b	b	b	a	a	a	b	b	b	b	a	b	a	-	a	-	a	b	a	a	b	a	b	a	b	a	a	a	a
RA09_187910_15	A9	20.638	A09	15135456	a	b	b	b	a	a	b	b	b	a	a	b	a	a	-	a	b	b	b	a	a	a	b	b	b	b	a	-	a	a	a	-	a	b	a	b	b	a	b	a	b	a	a	a	a
Un_188775_37	A9	20.68	Unknown	-	a	b	b	-	a	a	b	b	-	a	a	-	a	a	b	a	b	b	b	a	a	a	b	b	b	b	a	b	a	a	a	-	a	b	a	b	b	a	b	a	b	a	a	a	a
RA09_170013_69	A9	20.701	A09	15276202	a	b	b	b	a	a	b	b	b	a	a	b	a	a	b	a	b	b	b	a	a	a	-	b	b	b	a	b	a	a	a	-	a	b	a	b	b	a	b	-	-	a	a	a	a
Un_285972_18	A9	20.807	Unknown	-	a	b	b	b	a	-	b	b	b	a	a	b	a	a	b	a	b	b	b	a	a	a	b	b	b	b	a	b	a	a	a	-	a	b	a	b	b	a	b	a	b	a	a	a	a
RA09_193491_38	A9	20.837	A09	15138101	a	b	b	b	a	a	b	b	b	a	a	b	a	a	b	a	b	b	b	a	a	a	b	b	b	b	a	b	a	a	a	-	a	b	a	b	b	a	b	a	b	a	a	a	a
RA09_276138_49	A9	20.854	A09	15060158	a	b	b	b	a	a	b	b	b	a	a	b	a	a	b	a	b	b	b	a	a	a	b	b	b	b	a	b	-	a	a	-	a	b	a	b	b	a	b	a	b	-	a	a	a
RA09_182075_74	A9	20.888	A09	15362369	a	b	b	b	a	a	b	b	b	a	a	b	a	a	b	a	b	b	b	a	a	a	b	b	b	b	a	b	a	a	a	-	a	b	a	b	b	a	b	a	b	a	a	-	a
RA09_268848_28	A9	20.914	A09	15291618	a	b	b	b	a	a	b	b	b	a	a	b	a	a	b	a	b	b	b	a	a	a	b	b	b	b	a	-	a	a	a	-	a	b	a	b	b	a	b	a	b	a	a	a	a
RAnn_rdm_269588_24	A9	21.874	Ann	11041328	a	b	b	b	-	a	b	b	b	a	a	b	a	a	b	a	b	b	b	a	a	a	b	b	b	b	a	b	a	a	a	-	a	b	a	b	b	a	b	a	b	a	a	a	a
RAnn_rdm_93219_18	A9	21.928	Ann	44363653	a	b	b	b	a	a	b	b	b	a	a	b	a	a	b	a	b	b	b	a	a	a	b	b	b	b	a	b	a	a	a	-	a	b	a	b	b	a	b	a	b	a	a	a	a
RAnn_rdm_177058_18	A9	21.954	Ann	26273003	a	b	b	b	a	a	b	b	b	a	a	b	a	a	b	a	b	b	b	a	a	a	b	b	b	-	-	b	a	a	a	-	a	b	a	b	b	a	b	a	b	a	a	a	a
RAnn_rdm_178125_62	A9	22.115	Ann	9531657	a	b	b	b	a	a	b	b	b	a	a	b	a	a	b	a	b	b	b	a	a	a	b	b	b	b	a	b	a	a	a	-	a	b	a	-	-	-	b	a	b	a	a	a	a
RAnn_rdm_169884_41	A9	22.147	Ann	9541571	a	b	b	b	a	a	b	b	b	a	a	b	a	a	b	-	b	b	b	a	a	a	b	-	-	b	a	b	a	a	a	b	a	b	a	b	b	a	b	-	b	a	-	a	a
RAnn_rdm_283069_79	A9	22.16	Ann	14318360	a	b	b	b	a	a	b	-	b	a	a	b	-	a	b	a	b	b	b	-	a	a	b	b	b	b	a	b	a	a	a	-	a	b	a	b	b	a	-	a	b	a	a	a	a
RAnn_rdm_177071_78	A9	22.163	Ann	48330148	a	b	b	-	a	a	b	b	-	a	a	b	a	a	b	a	b	b	b	a	a	a	b	b	b	b	a	b	a	a	a	-	a	b	a	b	b	a	b	a	b	a	a	a	a
RA03_rdm_176744_46	A9	22.176	A03	4966401	a	b	b	b	a	a	b	b	b	a	a	b	a	-	b	-	b	b	b	a	a	a	b	b	b	b	a	b	a	a	a	-	a	b	a	b	b	a	b	-	b	a	a	a	-
RAnn_rdm_126263_41	A9	22.187	Ann	7571742	a	b	b	b	-	a	b	b	b	a	a	b	a	a	b	a	b	b	b	a	a	a	b	b	b	b	a	b	a	a	a	-	a	b	a	b	b	a	b	a	b	a	a	a	a
RAnn_rdm_193050_79	A9	22.187	Ann	14313505	a	b	b	b	a	a	b	b	b	a	a	b	a	a	b	a	b	b	b	a	a	a	b	b	b	b	a	b	a	a	a	-	a	b	a	b	b	a	b	a	b	a	a	a	a
RAnn_rdm_185839_21	A9	22.188	Ann	14309645	a	b	b	b	a	a	b	b	b	a	a	b	a	a	b	a	b	b	b	a	a	a	b	b	b	b	a	b	a	a	a	-	a	b	a	b	b	a	b	a	b	a	a	a	a
RAnn_rdm_200035_15	A9	22.198	Ann	48173305	a	b	b	b	a	a	b	b	-	a	a	b	-	a	b	a	b	b	b	a	a	a	b	b	b	b	a	b	a	a	a	-	a	b	a	b	b	a	b	a	b	a	a	a	a
RAnn_rdm_171760_10	A9	22.207	Ann	42827804	a	b	b	-	-	a	b	b	b	a	a	b	a	a	b	a	b	b	b	a	a	a	b	b	b	b	a	b	a	a	a	-	a	b	a	b	b	a	b	a	b	a	a	a	a
RAnn_rdm_272352_74	A9	22.244	Ann	13072263	a	b	b	b	a	a	b	b	b	-	a	b	a	a	b	a	b	b	b	a	a	a	b	b	b	b	a	b	a	a	a	-	a	b	a	b	b	a	b	a	-	a	a	a	a
RAnn_rdm_195936_8	A9	22.247	Ann	10733994	a	b	b	b	a	a	b	b	b	a	a	b	a	a	b	a	b	-	b	a	a	a	b	b	b	b	a	b	a	a	a	-	a	b	a	b	b	a	b	a	b	a	a	a	a
RAnn_rdm_164545_45	A9	22.249	Ann	15151503	a	b	b	-	-	a	b	b	b	a	a	b	a	a	b	a	b	b	b	a	a	a	b	-	b	b	a	b	-	a	a	-	a	b	a	b	b	a	-	a	b	a	a	a	a
RAnn_rdm_286490_80	A9	22.261	Ann	29399689	a	b	b	b	a	a	b	b	b	a	a	b	a	a	b	a	b	b	b	-	a	a	b	b	b	b	a	b	a	a	a	-	a	b	a	b	b	-	b	a	b	a	a	a	a
RA09_rdm_278735_75	A9	22.273	A09	1587358	a	b	b	b	a	a	b	b	b	a	a	b	a	a	b	a	b	b	b	a	a	a	b	b	b	b	a	b	a	a	a	-	a	b	a	b	b	a	b	a	b	a	a	a	a
RAnn_rdm_271203_63	A9	22.278	Ann	1812263	a	b	b	b	a	a	b	b	b	a	a	b	a	a	b	a	b	b	b	a	a	a	b	b	b	b	a	b	-	a	a	-	a	b	a	b	b	a	b	a	b	a	a	a	a
RAnn_rdm_58047_58	A9	22.289	Ann	36107928	a	b	b	b	a	a	b	b	b	a	a	b	a	a	b	a	b	b	-	a	a	a	b	b	b	b	a	b	a	a	a	-	-	b	a	b	b	a	b	a	b	a	a	a	a
RAnn_rdm_179453_20	A9	22.302	Ann	1832636	a	b	b	b	a	a	b	b	b	a	a	b	a	a	b	a	b	b	b	a	a	a	b	b	b	b	a	b	a	a	a	-	a	b	a	b	b	a	b	a	b	a	a	a	-
RAnn_rdm_178389_15	A9	22.314	Ann	4738259	a	b	b	b	a	a	b	b	b	a	a	b	a	a	b	a	b	b	b	a	a	a	b	b	b	b	a	b	-	a	a	b	a	b	a	b	b	a	b	a	b	a	a	a	a
RA09_rdm_283617_75	A9	22.332	A09	1642900	a	b	b	b	a	a	b	b	b	a	a	b	a	a	-	a	b	b	b	a	a	a	b	b	b	b	a	b	-	a	a	-	a	b	a	b	b	a	b	a	b	a	a	a	a
RAnn_rdm_174924_30	A9	22.34	Ann	26273279	a	b	b	b	a	a	-	b	b	a	a	b	a	a	b	a	b	b	b	-	a	a	b	b	b	b	a	b	a	a	a	-	a	b	a	b	b	a	b	a	-	a	a	a	a
RAnn_rdm_285096_33	A9	22.366	Ann	4960844	a	b	b	b	a	a	b	b	b	a	a	b	a	a	b	a	b	b	b	a	a	a	b	b	b	b	a	b	a	a	a	-	a	b	a	b	b	a	b	a	b	a	a	a	a
Un_176845_22	A9	22.375	Unknown	-	a	b	b	b	a	a	b	b	b	a	a	b	a	a	b	a	b	b	b	a	a	a	b	b	b	b	a	b	a	a	a	-	a	b	a	b	b	a	b	a	b	-	a	a	a
RAnn_rdm_163881_52	A9	22.431	Ann	24186167	a	b	b	b	a	a	-	-	b	a	a	b	a	a	b	a	b	b	b	a	a	a	-	b	b	b	a	b	a	-	-	-	a	b	a	b	b	a	b	a	b	a	a	a	a
RA09_175564_50	A9	22.708	A09	15734383	a	b	b	b	a	a	b	b	b	a	a	b	-	a	b	a	b	a	b	a	a	a	b	b	b	b	a	b	-	a	a	-	a	b	a	b	b	a	b	a	b	a	a	a	a
RA07_118828_82	A9	22.872	A07	2095257	a	b	b	b	a	a	b	b	b	a	a	b	a	a	b	a	b	a	b	a	a	a	b	b	b	b	a	b	a	a	a	-	a	b	a	b	b	a	b	a	b	a	-	a	a
RA09_183060_55	A9	22.899	A09	15756191	a	b	b	b	a	a	b	b	b	a	a	b	a	a	b	a	b	a	b	a	a	a	b	b	b	b	a	b	a	a	a	-	a	b	a	b	b	a	b	a	b	a	a	a	a
RA09_267160_30	A9	22.901	A09	15881365	a	b	b	b	a	a	b	b	b	a	a	b	a	a	b	a	b	a	b	a	a	a	b	b	-	b	a	b	a	a	a	-	a	b	a	b	b	a	b	a	b	a	-	a	a
RA09_186190_13	A9	23.004	A09	15883626	a	b	b	b	a	a	b	b	b	a	a	b	a	a	b	a	b	a	b	a	a	a	b	b	b	b	a	b	a	a	a	-	a	b	a	b	b	a	b	a	b	a	a	a	a
RA09_181318_35	A9	23.016	A09	15883500	a	b	b	b	a	a	b	b	b	a	a	b	a	a	b	a	-	a	b	a	a	a	b	b	b	-	a	b	a	a	a	-	a	b	a	b	b	a	b	-	b	a	a	a	a
RA09_167468_64	A9	23.18	A09	15766457	a	b	b	b	-	a	b	b	b	a	a	b	a	a	b	a	b	a	b	a	a	a	b	b	b	b	a	-	a	-	a	-	a	b	a	-	-	a	b	a	b	a	a	a	a
Un_268178_65	A9	24.773	Unknown	-	a	b	b	b	a	a	b	b	b	a	a	b	a	a	b	a	b	a	b	a	a	a	b	b	b	b	a	b	a	a	a	-	a	b	a	-	b	a	b	a	b	a	a	a	a
RA09_274593_74	A9	25.424	A09	16163980	a	b	b	b	a	a	b	b	b	a	a	b	a	a	b	a	b	a	b	a	a	a	b	b	-	b	a	b	a	a	-	-	a	b	a	b	b	a	b	a	b	a	a	-	a
RA09_171956_10	A9	27.813	A09	16405505	a	b	b	b	a	a	b	b	b	a	a	b	a	a	b	a	b	a	b	a	a	a	b	-	b	b	b	b	a	-	a	-	-	-	a	-	b	a	b	a	b	a	a	a	-
RA09_257720_57	A9	28.706	A09	16546016	a	b	b	b	a	a	b	b	b	a	a	b	a	a	b	a	b	a	b	a	a	a	b	-	b	b	b	b	a	-	-	-	b	b	a	b	b	a	b	a	b	a	a	a	a
RA09_181454_68	A9	28.957	A09	17258608	a	b	b	b	a	a	b	b	b	a	a	b	a	a	b	a	b	a	b	a	a	a	b	b	b	b	b	b	a	a	a	-	b	b	a	b	b	-	b	a	b	a	a	a	a
RA09_173866_11	A9	28.971	A09	16999880	a	b	b	b	-	-	b	b	b	-	a	b	a	a	b	a	b	-	-	a	a	a	b	b	b	b	b	-	a	a	a	-	b	b	a	b	b	a	b	a	b	a	-	a	a
RA09_272864_16	A9	29.103	A09	16680404	a	b	-	b	a	a	b	b	b	a	-	b	a	a	b	a	b	a	b	a	a	a	b	-	b	b	b	b	a	a	a	-	b	b	a	b	b	a	b	a	b	a	a	a	a
RA09_177405_58	A9	29.265	A09	17022883	a	b	b	b	a	a	b	b	b	a	a	b	a	a	b	a	b	a	b	a	a	a	b	b	b	b	-	b	a	a	a	-	b	b	a	b	b	a	b	a	b	a	a	a	a
RA09_188282_34	A9	29.529	A09	16979113	a	b	b	b	a	a	b	b	b	a	a	b	a	a	b	a	b	a	b	a	a	a	b	b	b	b	b	b	a	a	a	-	b	b	a	b	b	a	b	a	b	a	a	a	a
Un_286205_12	A9	29.558	Unknown	-	a	b	b	b	a	a	b	b	b	a	a	b	a	a	b	a	b	a	b	a	a	a	b	b	-	b	b	b	a	a	a	-	b	b	a	b	b	a	b	a	b	a	a	a	a
RA09_273541_79	A9	29.668	A09	16994843	a	b	b	b	a	a	b	b	b	a	a	b	a	a	b	a	b	a	b	a	a	a	b	b	b	b	b	b	-	a	a	-	b	b	a	b	b	a	b	-	b	a	a	a	a
RAnn_rdm_271042_74	A9	29.671	Ann	41644020	a	b	b	b	a	a	b	b	b	a	-	b	a	a	b	a	b	a	b	a	a	a	b	b	b	b	b	b	a	a	a	-	b	b	a	b	b	a	b	a	b	a	a	a	-
RA09_162258_15	A9	29.783	A09	17254227	a	b	b	b	a	a	b	b	b	a	a	b	a	-	b	a	b	a	b	a	a	a	b	b	b	b	b	b	a	a	-	-	b	b	a	-	-	-	b	a	-	a	a	a	a
RA09_187959_31	A9	29.796	A09	16999703	a	b	b	b	a	a	b	b	b	a	a	b	a	a	b	a	b	a	b	a	a	a	b	b	b	b	b	b	a	a	-	-	b	b	a	b	b	a	b	a	b	a	a	a	a
Un_179547_58	A9	29.941	Unknown	-	a	b	b	b	a	a	b	b	b	a	a	b	a	a	b	a	b	a	-	a	-	a	b	b	b	b	b	b	a	a	a	b	b	b	a	b	b	a	b	a	b	a	a	a	a
RA09_269683_46	A9	30.154	A09	17048119	a	b	-	b	a	a	b	b	b	a	a	b	a	a	b	a	b	a	b	a	a	a	b	b	b	b	b	b	a	a	a	-	b	b	a	b	b	a	b	a	b	a	a	a	a
Un_190540_54	A9	30.558	Unknown	-	a	b	b	b	a	a	b	b	-	a	a	b	a	a	b	a	b	a	b	a	a	a	b	b	b	b	b	b	a	b	a	-	b	b	a	b	b	a	b	a	b	a	a	a	a
RA09_183942_13	A9	30.683	A09	17459165	a	b	b	b	a	a	b	b	b	a	a	b	a	a	b	-	b	a	b	a	a	a	b	b	b	b	b	b	a	b	-	-	b	b	a	b	b	-	b	a	b	a	a	a	a
RA09_266047_24	A9	31.429	A09	17519065	a	b	b	b	a	a	b	b	b	a	a	b	a	a	b	a	b	a	-	a	a	a	b	b	b	b	b	b	a	b	a	-	b	b	a	b	b	a	b	a	b	a	a	a	a
RAnn_rdm_270254_48	A9	32.083	Ann	46912266	a	b	b	b	a	a	b	b	b	a	a	b	a	a	b	a	b	a	b	a	a	a	b	b	b	b	b	b	a	b	a	-	b	b	a	b	b	a	b	a	b	a	a	a	a
RA09_rdm_181280_36	A9	32.339	A09	2455027	a	b	b	b	a	a	b	b	b	-	a	b	a	a	b	a	b	a	b	a	a	a	b	b	b	b	b	b	a	b	a	a	b	b	a	b	b	a	b	a	b	a	a	a	a
RA09_199698_54	A9	32.518	A09	18180684	a	b	b	b	a	a	b	b	b	a	a	b	a	a	b	a	b	a	b	a	a	a	b	b	b	b	b	b	a	b	-	-	b	b	a	-	b	a	b	a	-	a	a	a	a
RA09_182365_26	A9	33.152	A09	18337664	a	b	b	b	a	a	b	b	b	a	a	b	a	a	b	a	b	a	b	a	a	a	b	b	b	b	b	b	a	b	a	-	-	b	a	b	b	a	b	a	b	a	a	a	a
RA09_282275_40	A9	33.172	A09	18351765	a	b	b	b	a	a	b	b	b	a	a	-	a	a	b	a	b	a	b	a	a	a	b	b	b	b	b	b	a	b	a	-	b	b	a	b	b	a	b	a	b	a	a	a	a
RA09_195075_66	A9	33.538	A09	18518883	a	b	b	b	-	a	b	b	b	a	a	b	a	a	b	a	b	a	b	a	a	-	b	b	b	b	b	b	-	-	a	-	b	b	a	b	b	a	b	a	b	a	a	a	a
RA09_174704_32	A9	33.968	A09	18699841	a	b	b	b	a	a	b	b	b	a	a	b	a	a	b	a	b	a	b	a	a	a	b	b	-	b	b	b	a	b	a	-	b	b	a	b	b	a	b	a	b	a	a	a	a
RA09_187386_51	A9	34.091	A09	18670687	a	b	b	b	a	a	b	b	b	a	a	b	a	a	b	a	b	a	b	a	a	a	b	b	b	b	b	b	a	b	a	-	b	b	a	b	b	a	b	a	b	a	a	a	a
RA09_263776_53	A9	34.152	A09	18700112	a	b	b	b	a	a	b	b	b	a	a	b	a	a	b	a	b	a	b	a	a	a	b	b	b	b	b	b	a	b	-	-	b	b	a	b	b	a	b	a	b	a	a	a	a
RA09_244725_16	A9	35.317	A09	18566375	a	b	b	b	a	a	b	b	b	a	a	b	a	a	b	a	b	a	b	-	a	a	b	b	-	b	b	b	a	b	a	b	b	b	a	b	b	-	b	a	b	a	-	a	-
RA09_264133_37	A9	35.729	A09	19349576	a	b	b	b	a	a	b	b	b	a	a	b	a	a	b	a	-	a	b	a	a	a	b	b	b	b	b	b	a	b	a	-	b	b	a	b	b	a	b	a	b	a	a	a	a
RA09_172945_76	A9	36.011	A09	19257268	a	b	b	b	a	a	b	b	b	a	a	b	a	a	b	a	-	a	b	a	a	a	b	-	b	b	b	b	a	b	a	-	b	b	a	b	b	a	-	a	b	a	a	a	a
RA09_180129_15	A9	36.116	A09	19380046	a	b	-	b	a	a	b	b	b	a	a	b	-	a	b	a	b	a	b	a	a	a	b	b	b	b	b	b	a	b	a	-	b	b	a	b	b	a	b	-	b	a	a	a	a
RA09_169365_51	A9	36.295	A09	19436874	a	b	b	b	a	a	b	b	b	a	a	b	a	a	b	a	b	a	b	a	a	a	b	b	b	b	b	b	a	b	a	-	b	b	a	b	b	a	b	a	b	a	a	a	a
RA09_170105_80	A9	36.376	A09	19302669	a	b	b	b	a	a	b	b	b	a	-	b	a	a	b	a	b	a	b	a	a	a	b	b	b	b	b	b	a	b	a	-	b	b	a	b	b	a	b	a	b	a	a	a	a
RA09_277688_53	A9	36.746	A09	19323542	a	b	b	b	a	a	b	b	b	a	-	b	a	a	b	a	b	a	b	a	a	a	b	b	b	b	b	b	a	b	a	-	b	b	a	b	b	a	b	a	b	a	a	a	a
RA09_263256_75	A9	36.752	A09	19380634	a	b	b	b	a	a	b	b	b	a	a	b	a	-	b	a	b	a	b	a	a	a	b	b	b	b	b	b	a	b	a	-	b	b	a	b	b	a	b	a	b	a	a	a	a
RA09_285713_39	A9	36.97	A09	19370795	a	b	b	b	a	a	b	b	b	a	a	b	a	a	b	a	b	a	b	a	a	a	b	b	b	b	b	b	a	b	a	-	b	b	a	b	b	a	b	a	b	a	-	a	a
RA09_265563_14	A9	37.825	A09	19524733	a	b	-	b	a	a	b	b	b	a	a	b	a	a	b	a	b	a	-	a	a	a	b	b	b	b	b	b	a	b	a	-	b	b	a	b	b	a	b	a	b	a	a	a	a
RA09_259107_22	A9	39.386	A09	19563709	a	b	b	b	a	a	b	b	b	a	a	b	a	a	b	a	b	a	b	a	-	a	b	-	b	b	b	b	a	-	a	-	b	b	a	b	b	a	b	a	-	a	a	a	a
RA09_260002_65	A9	39.739	A09	19563792	a	b	b	b	a	a	b	b	b	a	a	b	a	a	b	a	b	a	b	a	a	a	-	b	b	-	-	b	a	b	a	-	b	b	a	b	b	a	b	a	a	a	a	a	a
RA09_169544_47	A9	40.287	A09	19534949	a	b	b	b	a	-	b	b	b	a	a	b	a	a	b	a	b	a	b	a	a	a	-	b	b	b	b	b	a	b	a	-	b	b	a	b	b	a	b	a	a	a	a	a	a
RA09_195254_25	A9	40.307	A09	19564498	a	b	b	b	a	a	b	b	b	a	a	b	a	a	b	a	b	a	b	a	a	a	b	b	b	b	b	b	a	b	a	-	b	b	a	b	b	a	b	a	a	a	a	a	a
RA09_185403_50	A9	40.425	A09	19665565	a	b	b	b	a	a	b	b	b	a	a	b	a	a	b	a	b	a	b	a	a	a	b	b	b	b	b	b	a	b	a	-	b	b	a	b	b	a	b	a	a	a	a	-	a
Un_181865_43	A9	40.615	Unknown	-	a	b	b	b	a	a	b	b	b	a	a	b	a	a	b	a	b	a	b	-	a	a	b	b	b	b	b	b	a	b	a	-	b	b	a	b	b	a	b	a	a	a	a	a	a
RA09_272758_78	A9	40.618	A09	19663084	a	b	b	b	a	a	b	b	b	a	a	b	-	a	b	a	b	a	b	a	a	a	b	b	b	b	b	b	a	b	a	-	b	b	a	b	b	a	b	a	a	a	a	a	a
RA09_271558_57	A9	40.645	A09	19695992	a	b	b	b	a	a	b	b	b	a	a	b	a	a	b	a	b	a	b	a	a	a	b	b	b	b	b	b	a	b	a	-	b	b	a	b	b	a	-	a	a	a	a	a	a
RA09_250113_60	A9	40.703	A09	19706338	a	b	b	b	a	a	b	b	-	a	a	b	a	a	b	a	b	a	b	a	a	a	-	-	-	b	b	b	a	b	a	-	b	b	a	b	b	a	b	a	a	a	-	a	a
RA09_281037_29	A9	42.056	A09	19820018	a	b	b	b	a	a	b	b	b	a	a	b	a	a	b	a	b	a	b	a	a	b	b	b	b	b	b	b	a	b	a	-	b	b	a	b	b	a	b	a	a	a	a	a	a
RA09_285469_17	A9	43.965	A09	19864439	a	b	b	-	a	a	b	b	b	a	a	b	a	a	b	a	b	a	b	a	a	b	b	b	b	b	b	a	a	b	a	-	b	b	a	b	b	a	b	a	a	a	a	a	a
RA09_174170_6	A9	45.191	A09	19919919	a	b	b	b	a	a	b	b	b	a	a	b	a	a	b	a	b	a	b	a	a	b	b	b	b	b	b	a	a	b	a	-	b	b	a	-	b	a	b	a	a	a	a	a	a
RA09_rdm_188442_29	A9	47.653	A09	2368058	a	b	b	b	a	a	b	b	b	a	a	b	a	a	b	a	b	a	b	a	a	b	b	b	b	a	b	a	a	b	a	-	b	b	a	b	b	a	b	a	a	a	a	a	a
RA09_158402_22	A9	48.162	A09	20157271	a	b	b	b	a	a	b	b	b	a	a	b	a	a	b	a	b	a	b	a	a	b	b	b	b	a	b	a	a	-	a	-	b	b	a	b	b	a	-	a	-	a	a	a	a
RA09_193454_6	A9	48.507	A09	20160496	a	b	b	b	a	a	b	b	b	a	a	b	a	a	b	a	b	a	b	a	a	b	b	b	b	a	b	a	a	b	a	-	b	b	a	b	b	a	b	a	a	a	a	a	a
RAnn_rdm_259681_56	A9	49.263	Ann	25362706	a	b	b	-	a	-	b	b	b	a	a	b	a	a	b	-	b	a	b	a	a	-	b	b	b	a	b	a	-	-	a	-	b	b	b	b	b	a	b	a	a	a	a	a	a
RA09_146967_15	A9	50.041	A09	20499287	a	b	b	-	a	a	b	b	b	a	a	b	a	a	b	a	b	a	b	a	a	b	b	b	b	a	b	a	a	b	a	-	b	b	b	-	b	a	b	-	a	a	a	a	a
RAnn_rdm_146058_75	A9	50.713	Ann	32579284	a	b	b	b	a	-	b	b	b	a	a	b	a	a	b	a	-	a	b	a	a	b	b	b	b	a	b	-	a	b	a	-	b	b	b	b	b	a	-	-	a	a	a	a	-
RA09_159861_19	A9	51	A09	20623046	a	b	b	b	a	a	b	b	b	a	a	b	a	-	b	-	b	a	b	a	a	b	b	-	b	a	b	a	a	b	a	-	b	b	b	b	b	a	b	a	a	a	a	a	a
RA09_182910_76	A9	51.029	A09	20481558	a	b	b	b	a	a	b	b	b	a	a	b	a	a	b	a	b	a	b	a	a	b	-	b	b	a	b	a	a	b	a	-	b	b	b	b	b	-	b	a	a	a	a	a	a
RA09_165608_31	A9	51.275	A09	20444130	a	b	b	a	a	a	-	b	b	a	a	b	a	a	b	a	b	a	b	-	a	b	b	b	b	a	-	a	a	b	a	-	b	b	b	-	b	a	b	a	a	a	a	a	a
RA09_193951_24	A9	51.564	A09	20892091	a	b	b	b	a	a	b	b	b	a	a	b	a	a	b	a	b	a	b	a	a	b	b	b	b	a	b	a	-	b	a	-	b	b	-	b	b	a	b	a	a	a	a	a	a
RA09_274733_33	A9	52.516	A09	20960540	a	b	b	b	a	a	b	b	b	a	a	b	a	a	b	a	b	a	b	a	a	b	b	b	b	a	b	a	a	b	a	-	b	b	b	b	b	a	b	a	a	a	a	a	a
RA09_64411_38	A9	53.612	A09	21198367	a	b	b	b	a	a	b	b	b	a	a	b	a	a	b	a	b	a	b	a	a	b	b	b	b	a	-	a	a	b	a	-	b	a	b	b	b	a	b	a	a	a	a	a	a
RA09_197192_31	A9	53.746	A09	21092143	a	b	b	b	a	a	b	b	b	a	a	b	a	a	b	a	b	a	b	a	a	b	b	b	b	a	b	a	a	b	a	-	b	a	b	b	b	a	b	a	a	a	a	a	a
RA09_267063_29	A9	53.764	A09	21120697	a	b	b	b	a	a	b	b	b	a	a	b	a	a	b	a	b	a	b	a	a	b	b	b	b	a	b	a	a	b	a	-	b	a	-	b	b	a	b	a	a	a	a	a	a
RA09_196004_30	A9	53.907	A09	21018849	a	b	b	b	a	a	b	b	b	a	a	-	a	a	b	a	b	a	b	a	a	b	b	b	b	a	b	a	a	b	a	-	b	a	b	-	b	a	b	a	a	a	a	a	a
RA09_283292_78	A9	54.048	A09	21195508	a	b	b	b	a	a	b	b	b	a	a	b	a	a	b	a	b	a	b	a	a	b	b	b	b	a	b	a	a	b	a	-	b	a	b	b	b	a	b	a	a	a	a	a	a
RA09_178318_10	A9	54.234	A09	21297497	a	b	b	b	a	a	b	b	b	a	a	b	a	-	b	a	b	-	b	a	a	b	b	b	b	a	b	a	a	b	a	-	b	a	b	-	b	a	b	a	a	a	a	a	a
RA09_166556_40	A9	55.317	A09	21351996	a	b	b	b	a	a	b	b	a	a	a	b	a	a	b	a	b	a	b	a	a	-	b	b	-	a	b	-	a	b	a	-	b	a	b	b	b	-	-	a	a	a	a	a	a
RA09_179267_62	A9	57.345	A09	21788412	a	b	b	b	a	a	b	b	a	a	a	b	a	a	b	a	b	a	b	a	a	-	b	b	b	a	b	a	a	b	a	-	b	a	b	b	b	a	b	-	a	a	a	a	a
RA09_267251_38	A9	60.711	A09	22142361	a	b	b	b	a	a	b	b	a	a	a	b	a	a	b	b	b	a	b	a	a	b	b	b	b	a	b	a	a	b	a	-	b	a	b	b	b	a	-	a	a	a	a	a	a
Un_190740_21	A9	61.169	Unknown	-	a	b	b	b	a	a	b	b	a	a	-	b	a	a	b	b	b	a	b	a	a	b	b	b	b	a	b	a	a	-	a	-	b	a	b	b	b	a	b	a	a	a	a	a	a
RA09_194899_51	A9	61.99	A09	22122360	a	b	b	b	a	a	b	b	a	a	a	b	a	a	b	b	b	a	b	a	a	b	b	b	b	a	b	a	a	b	a	-	b	a	b	b	b	a	a	a	a	a	a	a	a
RA09_285764_78	A9	62.043	A09	21932439	a	b	b	b	a	a	b	b	a	a	a	b	a	a	b	b	b	a	b	a	a	b	b	b	b	a	b	a	a	b	a	-	b	a	b	-	b	a	a	a	a	a	a	-	a
RA09_285249_59	A9	62.484	A09	21932654	a	b	b	b	a	a	b	b	a	a	a	b	a	a	b	b	b	a	b	a	a	b	b	b	b	a	b	a	a	b	a	-	b	a	b	b	b	a	a	a	a	a	a	a	a
RA09_256384_42	A9	65.028	A09	22328689	a	b	b	b	a	a	b	b	a	a	a	b	-	b	b	b	b	a	b	a	a	b	b	b	b	a	b	a	a	b	-	-	b	a	b	b	b	b	a	a	-	-	a	a	b
RA09_rdm_268077_42	A9	65.137	A09	2721159	a	b	b	b	a	a	b	b	a	a	a	b	a	a	b	b	b	a	b	a	a	b	-	b	b	a	b	a	a	b	a	-	b	a	b	b	b	b	a	a	a	a	a	a	b
RA09_177227_57	A9	65.259	A09	23042928	a	b	b	b	a	a	b	b	a	a	a	b	a	a	b	b	b	a	b	a	a	b	b	b	b	a	b	a	a	b	a	-	b	a	b	b	b	b	a	a	a	a	a	a	b
RA09_193424_9	A9	65.552	A09	22244989	a	b	b	b	a	a	b	b	a	a	a	b	a	a	b	b	b	a	b	a	a	b	b	b	b	a	b	a	a	a	a	-	b	a	b	b	b	b	a	a	a	a	a	a	b
RA03_181928_54	A9	66.161	A03	22167859	a	b	b	b	a	a	b	b	a	a	a	b	a	a	b	b	b	a	b	a	a	b	b	b	b	a	b	a	a	b	-	-	b	a	b	b	b	b	a	a	a	a	-	b	b
RA09_174157_6	A9	66.229	A09	23148032	a	b	b	-	a	a	b	b	a	a	a	b	a	a	b	b	-	a	b	a	a	b	-	b	b	a	-	a	a	b	a	-	b	a	b	b	b	b	a	a	a	a	a	b	b
RA09_170109_44	A9	66.981	A09	22548543	a	b	b	b	a	a	b	b	a	a	a	b	a	a	b	b	b	a	b	a	b	b	b	b	b	a	b	a	-	b	-	-	b	a	b	b	b	b	a	a	a	a	a	b	-
RA09_169570_48	A9	67.289	A09	22548626	a	b	b	b	a	a	b	b	a	a	a	b	a	a	b	-	b	a	b	a	b	b	b	b	b	-	b	a	a	b	a	-	-	a	b	b	b	b	a	-	a	a	-	b	b
RA09_272292_7	A9	67.447	A09	22482773	a	b	b	b	a	a	b	b	a	a	a	b	a	a	b	b	b	a	b	a	b	b	b	b	b	a	b	a	a	b	a	-	b	a	b	b	b	b	a	a	a	a	a	b	b
RA09_175077_6	A9	67.569	A09	22425409	a	b	b	b	a	a	b	b	a	a	a	b	a	a	b	b	b	a	b	a	b	b	b	b	b	a	b	a	a	b	a	-	b	a	b	b	b	b	a	-	a	a	a	b	b
RA09_176310_50	A9	68.789	A09	22577188	a	b	b	b	a	a	b	b	a	a	a	-	a	-	b	b	b	a	b	a	-	b	b	-	b	a	b	a	a	b	a	-	b	a	b	-	b	b	a	a	a	a	a	b	b
RA09_188903_8	A9	68.867	A09	22558281	a	b	b	b	a	a	b	b	a	a	a	b	a	a	b	b	b	a	b	a	b	-	b	b	b	a	b	a	a	b	a	-	b	a	b	b	b	b	a	a	a	a	a	b	b
RAnn_rdm_178358_82	A9	70.348	Ann	33107208	a	b	b	b	a	a	b	b	a	a	a	b	a	a	b	b	b	a	b	a	b	b	b	b	b	-	b	a	a	b	a	-	b	a	b	b	b	-	a	a	a	b	a	b	b
RA09_175108_78	A9	70.742	A09	23267235	a	b	b	b	a	a	b	b	a	a	a	-	a	a	b	b	b	-	-	a	b	b	b	b	b	a	b	a	a	b	a	-	b	a	b	b	b	b	a	a	a	b	a	b	b
Un_163165_27	A9	70.882	Unknown	-	a	b	b	b	a	a	b	b	a	a	a	-	a	a	b	b	-	a	-	a	b	b	-	b	b	a	b	a	a	b	a	-	b	a	-	b	b	-	a	a	a	b	a	b	b
RA09_150452_53	A9	70.97	A09	23317628	a	b	b	b	a	-	b	b	-	a	a	-	a	a	b	b	b	a	b	a	b	b	b	b	b	a	b	a	a	b	a	a	b	a	b	b	b	b	a	a	a	b	a	b	b
Un_272832_12	A9	71.016	Unknown	-	a	b	b	b	a	a	b	b	a	a	-	-	a	a	b	b	b	a	b	a	b	b	b	b	b	a	b	a	a	-	a	-	b	a	b	b	b	b	a	a	a	b	a	b	b
RA09_182801_31	A9	71.104	A09	23680494	a	b	b	b	a	a	b	b	-	a	a	b	a	a	b	b	b	a	b	a	b	b	b	b	b	a	b	a	-	-	a	-	b	a	b	b	b	b	a	-	a	b	a	b	b
RAnn_rdm_270160_79	A9	71.14	Ann	3777060	a	b	b	b	a	a	b	b	a	a	a	b	a	a	-	b	-	a	b	a	b	b	b	b	b	-	b	a	a	b	a	-	b	a	b	b	b	b	-	-	a	b	a	b	b
RAnn_rdm_167228_51	A9	71.259	Ann	3785236	a	b	-	b	a	a	b	b	a	a	a	b	a	a	b	b	b	a	b	a	b	b	b	b	b	a	b	a	-	-	a	-	-	a	b	-	b	b	a	a	a	b	a	b	-
RA09_106554_7	A9	71.269	A09	23350526	a	b	b	b	a	a	b	b	a	a	a	b	a	a	b	b	b	a	b	a	b	b	-	b	b	a	b	a	a	b	a	-	b	a	b	b	b	b	a	a	a	b	a	b	b
RAnn_rdm_157497_69	A9	71.378	Ann	4028410	a	b	b	b	a	a	b	b	a	a	a	b	a	a	b	b	b	-	b	a	b	b	b	-	b	a	b	a	-	-	a	-	b	a	b	-	b	b	a	a	-	b	a	b	b
RAnn_rdm_255137_45	A9	71.414	Ann	4181303	a	b	b	b	-	a	b	b	-	a	-	b	a	-	b	b	b	a	b	a	b	b	b	b	b	a	b	a	a	b	a	b	b	a	b	b	b	b	a	a	a	b	a	b	b
RA09_184149_12	A9	71.442	A09	23325390	a	b	b	b	a	a	b	b	a	a	a	b	a	a	b	b	b	a	b	a	b	b	b	b	b	-	-	a	a	b	a	-	b	a	b	b	b	b	a	a	a	b	a	b	b
RAnn_rdm_170959_33	A9	71.632	Ann	3762670	a	b	b	b	a	-	b	b	a	a	-	b	a	a	-	b	-	a	b	a	b	b	b	b	b	a	b	a	a	b	a	-	b	a	b	b	b	b	a	-	a	b	a	b	b
RA09_201018_81	A9	71.773	A09	23728997	a	b	b	b	a	a	b	b	a	a	a	b	a	a	b	b	b	a	b	a	b	b	b	b	b	a	b	a	a	b	a	-	b	a	b	b	b	b	a	a	a	b	a	b	-
RAnn_rdm_186345_74	A9	71.805	Ann	20489457	a	b	b	b	a	a	b	b	a	a	a	b	a	a	b	b	b	a	b	a	b	b	b	b	b	a	b	a	a	b	a	-	b	a	b	b	b	b	a	a	a	b	a	b	b
RA09_175653_6	A9	73.447	A09	24006105	a	b	b	b	a	a	-	-	a	a	-	b	a	a	b	b	-	a	b	a	b	b	b	b	b	a	b	a	a	b	a	-	b	a	b	b	b	b	a	a	a	b	a	b	b
RA09_274380_21	A9	73.902	A09	24145915	a	b	b	b	a	a	b	b	a	a	a	b	a	a	b	b	b	a	b	a	b	b	b	b	b	a	a	a	a	b	a	-	b	a	b	b	b	b	a	a	a	b	a	b	b
RA09_270409_12	A9	73.916	A09	24143942	a	b	b	b	a	a	b	b	a	a	a	b	a	a	b	-	b	a	b	a	b	b	b	b	b	a	a	a	a	b	a	-	b	a	b	b	b	b	a	a	a	b	a	b	b
RAnn_rdm_160234_71	A9	74.186	Ann	30334042	a	b	b	b	a	a	b	b	-	a	a	b	a	-	b	b	b	a	b	a	b	b	-	b	-	-	a	a	a	b	a	-	b	a	b	-	b	b	-	-	a	b	a	b	b
RA09_173410_16	A9	74.978	A09	24729354	a	b	b	b	a	a	b	b	a	a	a	b	a	a	b	b	b	a	b	a	b	-	b	-	b	a	-	a	a	b	a	-	b	a	b	b	b	b	a	a	a	b	-	b	b
RA09_263860_60	A9	75.548	A09	24678678	a	b	b	b	a	a	b	b	a	a	a	b	a	a	b	b	b	a	b	a	b	b	b	a	b	a	a	a	a	b	a	-	b	a	b	b	b	b	a	a	a	b	a	b	b
Un_278724_16	A9	75.852	Unknown	-	a	b	b	b	a	a	b	b	a	a	a	b	a	a	b	b	b	a	b	a	b	b	b	a	b	a	a	a	a	-	a	-	b	a	b	b	b	b	a	a	a	b	a	b	b
Un_174226_76	A9	76.577	Unknown	-	a	b	b	b	a	a	b	b	a	a	a	b	a	a	b	b	b	a	b	a	b	b	b	-	b	a	a	a	a	b	a	-	b	a	b	b	b	b	a	-	a	b	a	b	b
RA09_166515_20	A9	76.776	A09	25022732	a	b	b	b	a	a	b	b	a	a	a	b	a	-	b	b	b	a	b	a	b	b	-	a	b	a	a	a	a	b	-	b	b	a	b	b	b	b	a	a	a	-	a	b	b
RA09_186770_72	A9	77.037	A09	25050232	a	b	b	b	a	a	b	-	a	a	a	b	a	a	b	b	b	a	b	a	b	b	b	a	b	a	a	a	a	b	a	-	b	a	b	b	b	b	a	a	a	b	a	b	b
RA09_285220_29	A9	77.219	A09	25022605	a	b	b	b	a	a	b	b	a	a	a	b	a	a	b	b	b	a	b	a	b	b	b	a	b	a	a	a	a	b	a	-	b	a	b	b	b	b	a	a	a	b	-	b	b
RA09_286145_47	A9	78.363	A09	25276750	a	b	b	b	a	a	-	-	a	a	a	b	a	a	b	b	b	a	b	a	b	b	b	a	b	a	a	a	a	b	a	-	b	a	b	b	b	-	a	a	a	b	a	b	b
RA09_269962_44	A9	78.404	A09	25284952	a	b	b	b	a	a	a	b	a	a	a	b	a	a	b	b	b	a	b	a	b	-	b	a	b	a	a	a	a	-	a	-	b	a	b	b	b	b	a	a	a	b	-	b	b
RA09_273796_54	A9	78.725	A09	25291013	a	b	b	b	a	a	a	b	-	a	a	b	a	a	b	b	b	a	b	a	b	b	b	a	b	a	a	a	a	b	a	-	b	a	b	b	b	b	a	a	a	b	a	b	b
RA09_165605_24	A9	78.812	A09	25398893	a	b	b	b	a	a	a	b	a	a	a	b	a	-	b	b	b	a	b	a	b	b	b	a	b	-	-	a	a	b	a	-	b	a	b	b	b	b	a	a	a	b	a	b	b
RA09_193358_17	A9	78.884	A09	25282116	a	b	b	b	a	a	a	b	a	a	a	b	a	a	b	b	b	a	b	a	b	b	b	a	b	a	a	a	a	b	a	-	b	a	b	b	b	b	a	a	a	b	a	b	b
RA09_260260_73	A9	78.895	A09	25398958	a	b	b	b	-	a	a	b	a	a	a	b	a	a	b	b	b	a	b	a	b	b	-	a	b	a	a	a	a	b	a	-	b	-	b	b	-	b	a	a	a	b	a	b	b
RA09_275771_45	A9	78.897	A09	25294650	a	b	b	b	a	a	a	b	a	a	a	b	a	a	b	b	b	a	b	a	b	b	b	a	b	a	a	a	a	b	a	-	b	a	b	b	b	b	a	a	a	b	a	b	b
RA09_282700_78	A9	81.022	A09	25683638	a	b	b	b	a	-	a	b	a	a	a	b	a	-	b	b	b	a	b	a	-	b	b	a	b	a	-	-	a	b	a	-	b	a	b	b	b	b	a	a	a	b	a	b	b
Un_186116_32	A9	81.541	Unknown	-	a	b	b	b	a	a	a	b	a	-	a	b	a	a	b	b	-	a	b	a	b	b	b	a	b	a	a	a	a	b	a	-	b	a	b	b	b	b	a	-	a	b	a	b	b
Un_196682_34	A9	81.558	Unknown	-	a	b	b	b	a	a	a	b	a	a	a	b	a	a	b	b	b	a	b	a	b	b	b	a	b	a	a	a	a	b	a	-	b	a	b	b	b	b	a	a	a	b	a	b	b
RA08_172782_50	A9	81.869	A08	13469346	a	b	b	b	a	a	a	b	a	a	-	b	a	a	b	b	b	a	-	a	b	b	-	a	b	a	a	a	a	b	-	-	b	a	b	b	b	b	a	a	a	b	a	b	b
RA08_264922_62	A9	81.882	A08	13468937	a	b	b	b	a	a	a	b	a	a	a	b	a	a	b	b	b	a	b	a	b	b	b	a	b	a	-	a	-	b	a	-	b	a	b	b	b	b	a	a	a	b	a	b	b
RA09_266386_62	A9	82.565	A09	25539872	a	b	b	b	a	a	a	b	a	a	a	b	a	a	b	-	b	a	b	a	b	b	b	a	b	a	a	a	a	b	a	-	b	a	b	b	b	a	a	-	a	b	a	b	b
RA09_266984_52	A9	84.89	A09	26294009	a	b	b	b	a	a	a	b	a	a	a	b	a	a	b	b	b	b	b	a	b	b	b	a	b	-	a	a	a	b	a	-	b	a	b	b	b	b	a	a	a	b	a	b	b
RA09_274352_21	A9	85.873	A09	26461618	a	b	b	b	a	a	a	b	a	a	a	b	a	a	b	b	b	b	b	a	b	b	b	a	b	a	a	a	a	b	a	-	b	a	b	b	b	b	a	a	a	-	a	b	b
RA09_172232_14	A9	85.958	A09	26359558	a	b	b	b	a	a	a	b	a	a	a	b	a	a	b	b	b	b	b	a	b	b	b	a	b	a	a	a	-	b	a	-	b	a	b	b	b	b	a	a	-	a	a	b	b
RA09_169474_66	A9	86.266	A09	26791548	a	b	b	-	a	a	a	b	a	a	a	-	a	a	b	b	b	-	b	a	b	b	b	a	b	a	a	a	a	b	a	-	b	a	b	b	b	b	a	a	a	a	a	b	b
RA09_198466_30	A9	86.283	A09	26419334	a	b	b	b	a	a	a	b	a	a	a	b	a	a	b	b	b	b	b	a	b	b	b	a	b	a	a	a	a	b	a	-	b	a	b	b	b	b	a	a	-	a	a	b	b
RA09_157252_43	A9	86.301	A09	26760262	a	b	b	-	a	a	a	b	a	a	a	b	a	a	b	b	-	b	b	a	b	b	b	-	b	a	a	a	a	-	a	-	b	a	b	b	b	b	a	a	a	a	a	b	b
RA09_178154_29	A9	86.312	A09	26859523	a	b	b	b	a	a	a	b	a	a	a	b	a	a	b	b	b	b	b	a	b	b	b	a	b	a	a	a	a	b	a	-	b	a	b	b	b	b	a	a	a	a	a	b	b
RA09_269954_17	A9	86.335	A09	26406052	a	b	b	b	a	a	a	-	a	a	a	b	a	a	b	b	b	b	b	a	b	b	b	a	-	a	a	a	a	b	a	-	b	a	b	-	b	b	a	a	a	a	a	b	b
RA09_182904_41	A9	86.378	A09	26860213	a	b	b	b	a	a	a	b	a	a	a	b	a	a	-	b	b	b	b	a	b	b	b	a	b	a	a	a	a	b	a	-	b	a	b	b	b	b	a	a	a	a	a	b	b
RA09_279682_34	A9	86.494	A09	26534412	a	b	b	b	a	a	a	-	a	a	a	b	a	a	b	b	-	b	b	a	b	b	b	a	b	a	a	a	a	b	-	-	b	a	b	b	b	b	a	a	a	a	a	b	b
RA09_166549_38	A9	86.819	A09	26844258	a	b	b	b	-	a	a	b	a	a	a	b	a	a	b	b	b	b	-	a	b	b	-	a	b	a	a	a	-	b	a	-	b	a	b	b	b	b	a	-	a	a	-	b	b
RA09_277612_30	A9	87.354	A09	27281854	a	b	b	b	a	a	a	b	a	-	a	b	a	a	b	b	b	b	b	a	b	b	b	b	b	a	a	a	a	b	a	-	b	a	b	b	b	b	a	a	a	a	a	b	b
RA09_197039_50	A9	90.134	A09	27424907	a	b	b	b	a	a	a	b	-	a	a	b	a	a	b	b	b	b	b	a	b	b	b	b	b	a	a	a	a	b	a	-	b	a	b	b	a	a	a	a	a	a	a	b	a
RA09_170044_47	A9	92.016	A09	27473465	a	b	b	b	a	a	-	b	a	a	a	b	-	a	b	b	b	b	-	a	b	b	b	-	b	a	a	a	a	b	a	-	b	a	b	b	a	a	a	a	a	a	-	b	a
RA09_277968_28	A9	93.56	A09	27533898	a	b	b	b	a	a	a	b	a	-	a	b	a	a	b	b	b	b	b	b	b	b	b	b	b	a	a	a	b	b	a	-	b	a	b	b	a	a	a	a	a	-	b	b	a
RA09_167896_69	A9	93.603	A09	27559208	a	b	b	b	a	a	a	b	a	a	a	b	a	a	-	b	-	b	b	b	b	b	b	b	b	a	a	a	b	-	a	-	b	a	b	b	a	a	-	a	-	a	b	b	-
RA09_170843_71	A9	93.641	A09	27601021	a	b	b	b	a	a	a	b	a	a	-	b	a	-	b	-	b	b	b	b	b	b	b	b	b	a	a	a	b	b	a	-	b	a	b	b	a	a	a	a	a	a	-	b	a
RA09_278636_44	A9	93.741	A09	27727962	a	b	b	b	-	a	a	b	a	a	a	b	a	a	b	b	-	b	b	b	b	b	b	b	b	a	a	a	b	-	a	-	b	a	b	b	a	a	a	a	a	a	b	b	-
RA09_272646_52	A9	93.788	A09	27834852	a	b	b	b	a	a	a	b	a	a	a	b	a	a	b	b	b	b	b	b	b	b	b	-	b	a	a	a	b	b	a	-	b	a	b	b	a	a	a	a	a	a	b	b	a
RA09_172402_21	A9	93.846	A09	27600944	a	b	b	b	a	a	a	b	a	a	a	b	a	-	b	b	-	b	b	b	b	b	-	-	b	-	a	a	-	b	a	-	b	a	b	b	a	a	a	a	a	a	b	b	a
RA09_168570_71	A9	94.158	A09	27559291	a	b	b	-	a	a	a	b	a	a	a	b	a	-	b	b	b	b	b	b	b	-	b	b	b	a	a	a	b	b	a	-	b	-	b	b	a	a	a	a	a	a	b	b	a
RA09_185402_20	A9	94.361	A09	27934600	a	b	b	b	a	-	a	b	a	a	a	b	a	a	b	-	b	b	b	b	b	b	b	b	b	a	a	a	b	b	a	-	b	a	b	b	a	a	a	a	a	a	b	b	a
Un_267631_63	A9	94.441	Unknown	-	a	b	b	b	a	-	a	b	a	a	a	b	a	a	b	b	b	b	b	b	b	b	b	b	b	a	a	a	b	b	a	-	b	a	b	b	a	a	a	a	a	a	b	b	a
RA09_177852_79	A9	97.421	A09	28426620	a	b	b	b	a	a	a	b	a	a	a	b	b	a	b	b	b	b	b	b	b	b	a	b	b	-	a	a	b	b	a	-	b	a	b	b	a	a	a	a	a	a	b	b	a
RA09_181046_76	A9	98.175	A09	28426387	a	b	b	b	a	a	a	b	a	a	a	b	b	a	b	b	b	b	b	b	b	b	a	b	b	a	a	a	b	b	-	-	b	a	b	b	a	a	a	a	-	a	b	b	a
RA09_rdm_178341_51	A9	98.516	A09	3414295	a	b	b	b	a	a	a	b	a	a	a	b	b	a	b	a	b	b	-	b	b	b	a	b	b	a	a	a	b	b	a	-	b	a	b	b	a	a	a	a	a	a	b	b	a
RA09_172913_37	A9	98.553	A09	28584276	a	b	b	b	a	a	a	b	a	a	a	b	b	a	b	a	b	b	b	b	b	b	a	b	b	a	a	a	b	b	a	-	b	a	b	b	a	-	a	a	a	-	-	b	a
RA09_182483_8	A9	98.701	A09	28587011	a	b	b	b	a	a	a	b	a	a	a	b	b	a	b	a	b	b	b	b	b	b	a	b	b	a	a	-	b	b	a	-	b	a	b	b	a	a	a	a	a	a	b	b	a
RA09_276871_68	A9	98.898	A09	28639297	a	b	b	b	a	a	a	b	a	a	-	b	b	a	b	a	b	b	b	b	b	b	a	b	b	a	-	a	b	b	a	-	b	a	b	b	a	a	a	a	a	a	b	b	a
RA09_181784_7	A9	99.702	A09	28670722	a	b	b	b	a	a	a	b	a	a	a	b	b	a	b	-	b	b	b	b	b	b	a	b	b	a	a	a	b	b	a	-	b	a	b	a	a	a	a	a	a	a	b	b	a
RA09_194016_75	A9	100.587	A09	28782710	a	b	b	b	a	-	-	b	a	a	a	b	b	a	-	a	b	b	b	b	b	b	a	b	b	a	a	a	b	b	a	-	b	a	b	a	a	a	a	a	a	a	b	b	a
RA09_275054_31	A9	100.662	A09	28776725	a	b	b	b	a	a	a	b	a	a	a	b	b	a	-	a	b	b	b	b	b	b	a	b	b	a	a	a	b	b	a	-	b	a	b	a	a	a	a	a	a	a	b	b	a
RA09_198401_29	A9	101.798	A09	29282457	a	b	b	b	a	a	a	b	a	a	a	b	-	a	-	a	b	b	b	b	b	b	a	b	b	a	a	a	b	b	a	-	b	a	a	a	a	a	-	a	a	a	b	b	a
RA09_278139_23	A9	102.295	A09	29152772	a	b	b	b	a	a	a	b	a	a	a	b	b	a	-	a	b	b	b	b	b	b	a	b	b	a	a	a	b	b	a	-	b	a	a	a	a	a	-	a	a	a	b	b	a
RA09_171931_36	A9	103.516	A09	29554024	a	b	b	b	a	a	a	b	a	a	a	b	b	a	a	-	b	b	-	b	b	b	a	b	b	a	a	a	b	b	a	a	b	a	a	a	a	-	-	a	a	a	b	-	a
RA09_273259_64	A9	103.614	A09	29531398	a	b	b	b	a	a	a	b	a	a	a	b	b	a	-	a	b	b	b	b	b	b	a	b	-	a	a	a	b	b	-	-	b	a	a	a	a	-	-	a	a	a	b	b	a
RA09_188004_14	A9	103.717	A09	29637447	a	b	b	b	a	a	a	b	a	a	a	b	b	a	a	a	b	b	b	b	b	b	a	b	b	a	a	a	b	b	a	-	b	a	a	a	a	a	a	a	a	a	b	b	a
Un_175934_36	A9	103.779	Unknown	-	a	b	b	b	a	a	a	b	a	a	a	b	b	a	a	a	b	b	b	b	b	b	a	b	b	a	a	a	b	b	a	-	b	a	a	a	a	-	-	a	a	a	-	b	a
RA09_269626_28	A9	103.837	A09	29556643	a	b	b	b	a	a	a	b	a	a	a	b	b	a	a	a	b	b	b	b	b	b	a	b	b	a	a	a	b	b	a	b	b	a	a	a	a	a	-	-	a	a	b	b	a
RA09_278813_20	A9	103.925	A09	29498842	a	b	b	b	a	-	a	b	a	a	a	b	b	a	a	a	b	b	b	b	b	b	a	b	b	a	a	a	b	b	a	-	b	a	a	a	a	a	-	a	a	a	b	b	a
RA09_271319_78	A9	104.114	A09	29706571	a	b	b	b	a	a	a	b	a	a	a	b	b	a	a	a	b	b	b	b	b	b	a	b	b	a	a	a	b	b	a	-	b	a	a	a	a	a	-	a	-	a	b	b	a
RA09_269701_80	A9	105.91	A09	29865010	a	b	b	b	a	a	a	b	a	a	a	b	b	a	a	a	b	b	b	b	-	a	a	b	b	a	a	-	-	b	a	-	b	a	a	a	a	a	a	a	a	a	b	b	a
RA09_258167_60	A9	107.12	A09	29881610	a	b	b	b	a	a	a	b	a	a	a	b	b	a	a	a	-	b	b	b	b	a	a	-	b	-	a	a	b	b	a	-	b	a	a	a	a	a	-	a	a	-	b	b	a
RA09_179258_82	A9	108.309	A09	29887903	a	b	b	b	a	a	a	b	a	a	a	b	b	-	a	a	a	b	b	b	b	a	a	b	b	a	-	a	-	b	a	b	b	-	a	a	a	a	-	-	a	a	b	b	a
RA09_278681_27	A9	109.271	A09	30018208	a	b	b	b	a	a	a	b	a	a	a	b	b	a	a	a	a	b	b	b	b	a	a	b	b	a	a	a	b	b	b	-	b	a	a	a	a	a	-	a	a	a	b	b	a
RA09_rdm_194541_24	A9	110.116	A09	3522786	a	b	-	b	a	a	a	b	a	a	a	b	b	a	a	a	a	b	b	b	b	a	a	b	b	a	a	a	b	b	-	-	-	a	a	a	a	a	-	a	a	a	b	b	a
Un_175162_26	A9	110.33	Unknown	-	a	b	b	b	a	a	a	b	a	a	a	b	b	a	a	-	a	b	b	b	b	a	a	b	b	a	a	a	b	b	b	-	b	a	a	a	a	-	-	a	a	a	-	b	a
RA09_175121_41	A9	110.459	A09	30232081	a	b	b	b	a	a	a	b	a	a	a	b	b	a	a	a	a	b	b	b	b	a	a	-	b	a	-	a	-	b	b	-	b	a	a	-	a	a	-	a	a	a	b	b	a
RA09_274339_64	A9	110.482	A09	30183661	a	b	b	b	a	a	a	b	a	a	a	b	b	a	a	a	a	b	b	-	b	-	a	b	b	a	a	a	b	b	b	-	b	a	a	a	a	a	-	a	a	a	b	b	a
RA09_166338_49	A9	110.879	A09	30682140	a	b	b	b	a	a	a	b	a	a	a	-	b	a	a	-	a	b	-	b	-	a	a	b	b	a	a	a	-	b	b	-	b	a	a	-	a	a	-	a	a	a	-	-	a
Un_282452_48	A9	112.096	Unknown	-	a	b	b	b	a	a	a	b	-	a	a	b	b	a	a	a	a	b	b	b	b	a	a	b	b	a	a	a	b	b	b	-	b	a	a	a	a	a	-	a	a	a	b	b	-
RA09_282620_7	A9	112.328	A09	30515618	a	b	b	b	a	a	a	b	a	a	a	-	b	a	a	a	a	b	b	-	b	a	-	b	b	a	a	a	b	b	b	-	b	a	a	a	a	a	-	a	a	a	b	b	a
RA09_180972_12	A9	112.352	A09	30682756	a	b	b	b	a	a	a	b	a	a	a	b	b	a	a	a	a	b	b	b	b	a	a	b	b	a	a	a	-	b	b	-	b	a	a	a	-	a	-	a	a	a	b	b	a
RA09_197164_57	A9	112.416	A09	30471671	a	b	b	b	a	a	a	b	-	a	a	b	b	a	a	a	a	b	-	b	b	a	a	b	b	a	a	a	b	-	b	-	b	a	a	a	a	a	-	a	-	a	b	b	a
RA09_270337_23	A9	112.437	A09	30424065	a	b	b	b	a	a	a	b	a	a	a	b	b	a	a	a	a	b	b	b	b	a	a	b	b	a	a	a	b	b	b	-	b	a	a	-	a	a	-	a	a	a	b	-	a
RA09_199706_29	A9	112.442	A09	30638353	a	b	b	b	a	a	a	b	a	a	-	b	b	a	a	a	a	b	b	b	b	a	a	b	b	a	a	-	b	b	b	-	b	a	a	a	a	a	-	a	a	a	-	b	a
RA09_286525_28	A9	112.468	A09	30354833	a	b	-	b	-	a	a	b	a	a	a	b	b	a	a	a	a	b	b	b	b	a	a	b	b	a	a	a	b	b	b	-	b	a	a	a	a	a	-	a	a	a	b	b	a
Un_200842_47	A9	112.58	Unknown	-	a	b	b	b	a	-	a	b	a	a	a	b	b	a	a	a	a	b	b	b	b	a	a	b	b	-	a	a	b	b	b	-	b	a	a	a	a	a	-	a	a	a	b	b	a
RA09_167751_12	A9	112.641	A09	30492397	a	b	b	b	a	a	a	b	a	a	a	b	b	a	a	a	a	b	b	b	b	a	a	b	b	a	a	a	b	b	b	-	b	a	a	a	a	a	-	a	-	a	b	b	a
RA10_201621_72	A10	0	A10	17285722	a	b	a	a	a	-	b	a	-	a	a	b	b	a	a	a	b	a	a	b	-	a	-	b	b	-	a	-	b	a	-	a	a	a	-	a	b	b	b	b	b	b	b	b	-
RA10_286544_27	A10	0.976	A10	17296722	a	b	a	a	a	-	b	a	-	a	a	b	b	a	a	a	b	a	a	b	-	a	-	b	b	-	a	-	b	a	-	a	a	a	-	a	b	b	b	b	b	b	b	b	b
RA10_283758_69	A10	22.552	A10	13466640	a	b	a	a	a	b	b	a	-	b	a	b	b	a	a	a	a	a	b	b	b	a	-	b	a	a	b	-	b	b	b	a	b	a	-	b	b	b	b	b	b	b	b	b	b
RA10_172132_22	A10	29.571	A10	12761524	a	b	a	a	a	b	b	a	-	b	a	b	b	a	a	a	a	a	b	b	b	a	-	-	a	a	b	-	b	b	b	a	b	a	-	-	b	a	b	b	b	b	b	b	b
RA10_rdm_286541_11	A10	38.475	A10	1815109	a	b	a	a	a	b	b	a	-	b	b	b	b	a	a	a	a	a	b	a	b	a	-	b	a	a	b	b	a	b	b	a	b	a	-	b	b	-	b	b	b	b	a	b	-
RA10_202035_37	A10	38.767	A10	11639109	a	b	-	a	a	b	b	a	-	b	b	b	b	a	a	a	a	a	b	a	b	a	-	b	a	a	b	b	a	b	b	-	b	a	-	b	b	-	b	b	b	b	a	b	-
Un_265735_48	A10	38.784	Unknown	-	a	b	a	a	a	b	b	a	-	b	b	b	b	a	a	a	a	a	-	a	b	a	-	b	a	a	b	b	a	b	b	a	-	a	-	-	b	a	b	b	b	b	a	b	-
RA10_201743_82	A10	38.796	A10	11639306	a	b	a	a	a	b	b	a	-	b	b	-	b	a	a	-	a	a	b	a	b	a	-	b	-	a	b	b	a	-	b	a	b	a	-	-	b	-	b	b	b	b	a	b	-
Un_286946_34	A10	39.014	Unknown	-	a	b	a	-	a	b	b	a	-	b	b	b	b	a	a	a	a	a	b	a	b	a	-	b	-	a	b	b	a	b	b	a	b	a	-	b	b	-	b	b	b	b	a	b	-
RA10_286860_31	A10	39.474	A10	11388718	a	b	a	a	a	b	b	a	-	b	b	b	b	a	a	a	a	a	b	a	b	a	-	b	a	a	b	b	a	b	b	a	b	a	-	b	b	-	b	b	b	b	a	b	-
RA10_286562_52	A10	39.481	A10	11441969	a	b	a	a	a	b	b	a	-	b	b	b	b	a	a	a	a	a	b	a	b	a	-	b	a	a	b	b	a	b	-	a	b	a	-	-	b	a	b	b	b	b	a	b	-
RA10_183799_35	A10	39.489	A10	11417203	a	b	a	a	a	b	b	a	-	b	b	b	b	a	a	a	a	a	b	a	b	a	-	b	a	a	b	b	a	b	b	a	b	a	-	-	b	-	b	b	b	b	a	b	-
RA10_286708_10	A10	40.27	A10	11152628	a	b	a	a	a	b	a	a	-	b	b	b	b	a	a	a	a	a	b	a	b	a	-	b	a	a	b	b	a	b	b	a	b	a	-	b	b	-	b	b	b	b	a	b	-
Un_185012_57	A10	40.346	Unknown	-	a	b	a	a	a	b	a	a	-	b	b	b	b	a	a	a	a	a	b	a	b	a	-	b	a	a	b	b	a	b	b	a	b	a	-	b	b	a	b	b	b	b	-	b	-
RA10_286678_25	A10	40.951	A10	11092569	a	b	a	a	a	b	a	a	-	b	b	b	b	a	a	a	a	a	b	a	b	a	-	b	a	a	b	b	a	b	b	a	b	a	-	b	b	-	b	b	b	b	a	b	-
RA10_201323_61	A10	41.882	A10	10942662	a	b	a	a	a	b	a	a	-	b	b	b	b	a	a	a	a	a	b	a	b	a	-	b	a	a	b	b	a	b	b	a	b	a	-	b	b	-	b	b	b	b	a	b	-
RA10_201168_69	A10	41.921	A10	10988219	a	b	a	a	a	b	a	a	-	b	b	-	b	a	a	a	a	a	b	a	b	a	-	b	a	a	b	b	a	b	b	a	b	a	-	b	b	-	b	b	b	b	a	b	-
RA10_201916_45	A10	42.117	A10	11043473	a	b	a	a	a	b	a	a	-	b	b	b	-	a	a	a	a	a	b	a	b	a	-	b	a	a	b	b	a	b	b	a	b	a	-	b	b	-	b	b	b	b	a	b	-
RA10_173538_53	A10	42.44	A10	10858401	a	b	a	a	a	b	a	a	-	b	b	b	b	a	a	a	a	a	b	-	b	-	a	b	a	a	b	b	a	b	b	a	b	-	-	b	b	b	b	b	b	b	a	b	-
Un_201403_11	A10	43.448	Unknown	-	a	b	a	a	a	b	a	a	-	b	b	b	b	a	a	a	a	a	b	a	b	a	-	b	a	a	b	b	a	b	b	a	b	a	-	b	b	-	b	b	a	b	a	b	b
RA10_181838_8	A10	44.352	A10	10709075	a	b	a	a	a	b	a	a	-	b	b	b	b	a	a	a	a	a	b	a	b	a	-	b	a	a	b	b	a	-	b	a	b	b	-	b	b	-	b	b	a	b	a	b	-
RA10_195162_26	A10	47.057	A10	10383999	a	b	-	a	a	b	a	a	-	b	b	b	b	a	a	a	a	a	a	a	b	a	-	b	a	a	b	b	-	b	b	a	b	b	-	b	b	-	b	b	-	b	-	b	-
RA10_173446_29	A10	47.078	A10	10383546	a	b	a	a	a	b	a	a	-	b	b	b	b	a	-	a	a	-	a	-	-	-	-	b	a	-	b	-	a	b	-	a	b	b	-	b	b	-	b	b	a	b	a	b	-
RA10_286764_40	A10	47.288	A10	10398931	a	b	a	a	a	b	a	a	-	b	b	b	b	-	a	a	a	a	a	a	b	a	-	b	a	a	b	-	a	-	b	a	b	b	-	b	b	-	b	b	a	b	a	b	-
Un_286597_38	A10	48.275	Unknown	-	a	b	a	a	a	b	a	a	-	b	b	b	b	a	a	a	a	a	a	a	b	a	-	a	a	a	b	b	a	b	b	a	b	b	-	b	b	-	b	b	a	b	a	b	-
Un_286665_34	A10	48.702	Unknown	-	a	b	a	a	a	b	a	a	-	b	b	b	b	a	a	a	a	a	a	a	b	a	-	a	a	a	b	b	a	b	b	a	b	b	-	b	b	-	b	b	a	b	a	b	-
RA10_273339_30	A10	48.853	A10	10222181	a	b	a	a	a	b	a	a	-	b	b	b	b	a	a	a	a	a	a	a	b	a	-	a	a	a	b	b	a	b	b	a	b	b	-	b	b	-	b	b	a	b	a	b	-
RA10_286750_55	A10	48.907	A10	10120557	a	b	a	a	a	b	a	a	-	b	b	b	b	a	a	a	a	a	a	-	b	a	-	a	a	a	b	b	a	b	-	a	b	b	-	b	b	-	b	b	a	b	a	b	-
RA10_286841_47	A10	48.966	A10	10258914	a	b	a	a	a	b	a	a	-	b	b	b	b	a	a	a	-	a	a	a	b	a	-	a	a	a	-	b	a	b	-	a	b	b	-	b	b	-	b	b	a	b	a	b	-
RA10_rdm_265524_58	A10	49.295	A10	1842857	a	b	a	a	a	b	a	a	-	b	b	-	b	a	a	a	a	a	a	a	-	a	-	a	a	a	b	b	a	-	b	a	b	b	-	b	b	-	b	b	a	b	a	b	-
RA10_rdm_286821_62	A10	52.355	A10	1858299	a	b	a	a	a	b	a	a	-	b	b	b	b	a	a	-	a	a	a	a	b	a	-	a	a	a	b	a	a	b	b	a	b	b	-	b	b	-	b	b	a	b	a	b	-
Un_286919_15	A10	55.355	Unknown	-	a	b	a	a	a	b	a	a	-	b	b	b	b	a	a	a	a	a	a	b	b	a	-	a	a	a	b	a	b	b	-	a	b	b	-	b	b	a	b	b	-	b	b	b	-
RA10_rdm_286669_60	A10	56.25	A10	1616113	a	b	a	a	a	b	a	a	-	b	b	b	-	a	a	a	a	a	a	b	b	a	-	a	a	a	b	a	b	b	b	a	b	b	-	b	b	-	b	b	a	b	b	b	-
Un_195184_20	A10	59.8	Unknown	-	a	b	a	a	a	b	a	a	-	b	b	b	b	a	a	a	a	a	a	b	b	a	-	a	a	a	b	a	b	-	-	a	b	b	-	b	a	a	b	b	a	b	b	b	-
RA10_286898_77	A10	60.863	A10	9492776	a	b	a	a	a	b	a	a	-	b	-	b	b	a	a	a	a	a	a	b	b	a	-	a	a	a	b	a	b	b	-	a	b	b	-	b	a	-	b	b	-	b	b	b	-
RA10_201705_44	A10	61.161	A10	9543996	a	b	a	a	a	b	a	a	-	b	b	b	b	a	a	a	a	a	a	b	-	a	-	a	a	a	b	a	b	b	-	a	b	b	-	b	a	-	b	b	a	b	b	b	-
RA10_183632_53	A10	61.369	A10	9427673	a	b	a	a	a	b	a	a	-	b	-	b	-	a	a	a	a	a	a	b	b	a	a	a	a	-	b	a	b	b	-	a	b	b	-	b	a	-	b	b	a	-	b	b	-
RA10_286726_55	A10	61.479	A10	9529243	a	b	a	a	a	b	a	a	-	b	b	b	b	a	a	a	a	a	a	b	b	a	-	a	a	a	b	a	b	b	-	a	b	b	-	b	a	-	b	b	a	b	b	b	-
RA10_201370_76	A10	63.184	A10	9275057	a	b	a	a	a	b	a	a	-	b	b	b	b	a	a	a	a	a	a	b	b	a	-	a	a	a	b	a	b	b	-	a	b	b	-	b	a	-	b	b	a	b	b	b	-
RA10_261892_8	A10	64.186	A10	9386803	a	b	a	a	a	b	a	a	-	b	b	b	b	a	a	a	a	a	a	b	b	a	-	a	a	a	b	a	-	b	-	a	b	b	-	b	a	-	b	b	a	b	b	b	-
RA10_286801_46	A10	73.105	A10	8502726	a	b	a	a	a	b	a	a	-	b	b	b	b	b	a	a	a	a	a	b	b	a	-	a	a	a	b	a	b	b	-	a	b	b	-	a	a	-	b	b	-	b	b	a	-
RA10_286705_57	A10	73.927	A10	8443575	a	b	a	a	-	b	-	a	-	b	b	b	b	b	a	a	a	a	a	b	b	a	-	a	a	a	b	a	b	b	b	a	b	b	-	a	a	-	b	b	a	b	b	a	-
RA10_201087_61	A10	74.518	A10	8259665	a	b	a	a	a	b	a	a	-	b	b	b	b	-	a	a	a	a	a	b	b	a	-	a	a	a	b	a	b	b	-	a	b	b	-	a	a	a	b	b	a	b	b	a	-
RA10_274471_34	A10	75.097	A10	8159301	a	b	a	a	a	a	a	a	-	b	b	b	b	b	a	a	a	a	a	b	b	a	-	a	a	a	b	a	b	b	-	a	b	b	-	a	a	a	b	b	a	b	b	a	-
RA10_176431_36	A10	75.893	A10	7193434	a	b	a	a	-	b	a	a	-	b	b	b	b	b	a	a	a	a	a	b	b	a	-	a	-	a	b	a	-	b	-	a	-	b	-	a	a	-	b	b	a	b	b	a	-
RA10_184460_58	A10	76.225	A10	7059127	a	b	a	a	a	b	a	a	-	b	b	b	b	b	a	a	a	a	a	b	b	a	-	a	a	a	b	a	-	b	-	a	b	b	-	a	a	-	b	b	a	b	b	a	-
RA10_186111_54	A10	78.565	A10	5764185	a	b	a	a	a	b	a	a	-	b	b	b	a	b	b	a	a	a	a	-	b	a	a	a	a	a	b	a	b	b	-	b	b	b	-	a	a	-	b	b	a	b	b	a	-
RA10_166298_82	A10	79.482	A10	5381917	a	b	a	-	a	b	a	a	-	b	b	b	a	b	b	a	-	b	a	b	b	b	a	-	a	a	b	-	b	b	-	b	b	b	-	a	a	-	b	-	a	-	b	a	-
RA10_181666_45	A10	79.789	A10	5677217	a	b	a	a	a	b	a	a	-	b	b	b	a	b	b	a	a	b	a	b	b	a	a	a	a	a	b	a	b	-	b	b	b	b	-	a	a	a	-	b	a	b	b	a	-
Un_263238_62	A10	80.028	Unknown	-	a	b	-	a	a	b	a	-	-	b	b	b	a	b	b	a	a	b	a	b	b	b	-	a	-	a	b	a	b	-	-	b	b	b	-	a	a	a	b	b	a	b	b	a	-
RA10_201131_18	A10	80.237	A10	5443243	a	b	a	a	a	b	a	a	-	b	b	b	a	b	b	a	a	b	a	b	b	b	-	a	a	a	b	a	b	b	-	b	b	b	-	a	a	-	b	b	a	b	b	a	-
RA10_275343_12	A10	80.492	A10	5313091	a	b	a	a	a	b	a	a	-	b	b	b	a	b	b	a	a	b	a	b	b	b	-	a	a	a	b	a	b	b	-	b	b	b	-	a	a	-	b	b	a	b	-	a	-
RA10_270153_70	A10	80.967	A10	4682903	a	b	a	a	a	b	a	a	-	b	b	b	a	b	b	a	a	-	a	b	b	b	-	a	a	a	b	a	b	b	a	b	b	b	-	a	a	-	b	-	a	b	b	a	-
RA10_201280_65	A10	81.06	A10	4681879	a	b	a	a	a	b	a	a	-	b	b	b	a	b	b	a	a	b	a	b	b	b	-	a	a	a	b	a	b	b	-	b	b	b	-	a	a	-	b	b	a	b	b	a	-
RA10_201182_11	A10	81.229	A10	4786386	a	b	a	a	a	b	a	a	-	b	b	b	a	b	b	a	a	b	a	b	b	b	-	a	a	a	b	a	b	b	a	b	b	b	-	a	a	b	b	b	a	b	b	a	-
RA10_rdm_175711_54	A10	81.557	A10	1322964	a	b	a	a	a	b	a	a	-	b	b	b	a	b	-	a	a	b	a	b	b	b	-	a	b	a	b	a	b	b	-	b	b	b	-	a	a	a	b	b	a	b	-	a	-
RA10_201650_49	A10	81.652	A10	4751672	a	b	a	a	a	b	a	a	-	b	b	b	a	b	b	a	a	b	a	b	b	b	-	a	a	a	b	a	b	b	-	b	b	b	-	a	a	-	b	b	-	b	b	a	-
RA10_201110_17	A10	81.827	A10	6151917	a	b	a	a	a	b	a	a	-	b	b	b	a	b	b	a	a	b	a	b	b	-	-	a	b	a	b	a	b	b	-	b	b	b	-	a	a	-	b	b	a	b	b	a	-
RA10_rdm_280600_27	A10	81.83	A10	646936	a	b	a	a	a	b	a	a	-	b	b	b	a	b	b	a	a	b	a	b	b	b	-	a	b	a	b	a	b	b	-	b	b	b	-	-	a	-	b	b	a	b	b	a	-
RA10_286373_35	A10	82.005	A10	5382112	a	b	a	a	a	b	a	a	-	-	b	b	a	b	b	a	a	b	a	b	b	b	-	a	-	a	b	a	b	b	-	b	b	b	-	a	a	-	b	b	a	b	b	a	-
RA10_201983_35	A10	82.033	A10	5988269	a	b	a	a	-	b	a	a	-	b	b	b	a	b	b	-	a	b	a	b	-	b	-	a	b	a	b	a	b	b	-	b	b	b	-	a	a	-	b	b	a	b	b	a	-
RA10_274869_45	A10	82.077	A10	5968032	a	b	a	a	-	b	a	a	-	b	b	b	a	b	b	a	a	b	a	b	b	b	-	a	b	a	b	a	b	b	-	b	b	b	-	a	-	a	b	b	a	b	b	a	-
RA10_201512_18	A10	82.166	A10	6024120	a	b	a	a	a	b	a	a	-	b	b	b	a	b	b	a	a	b	a	b	b	b	-	a	b	a	b	a	b	-	-	b	b	b	-	a	a	-	b	b	a	-	b	a	-
RA10_286570_76	A10	82.274	A10	6288479	a	b	a	a	a	b	a	a	-	b	b	b	a	b	b	a	a	b	a	b	b	b	-	a	b	a	b	a	b	b	-	b	b	b	-	a	a	-	b	b	a	-	b	a	-
RA10_271262_38	A10	82.759	A10	6451996	a	b	-	a	a	b	a	a	-	b	b	b	a	b	b	a	a	b	a	b	b	b	-	a	b	a	b	a	b	b	-	b	b	b	-	a	a	-	b	-	a	b	b	a	-
RA10_286629_80	A10	82.76	A10	6479563	a	b	a	a	a	b	a	a	-	b	b	b	a	b	b	a	a	-	a	b	b	b	-	a	b	a	b	a	b	b	-	b	b	b	-	a	a	-	b	b	a	b	b	a	-
RA10_186291_72	A10	82.772	A10	6393059	a	b	a	a	a	b	a	a	-	b	b	b	a	b	b	a	a	b	a	b	b	b	-	a	b	a	b	a	-	b	-	b	b	b	-	a	a	a	b	b	a	b	b	a	a
RA10_286036_45	A10	82.977	A10	6376740	a	b	a	a	a	b	a	a	-	b	b	-	a	b	b	a	a	b	a	b	b	b	-	a	b	a	b	a	b	b	-	b	b	b	-	a	a	a	b	b	a	b	-	a	-
RA10_rdm_170223_6	A10	84.505	A10	1315414	a	b	-	a	a	b	a	a	-	b	b	b	-	b	b	a	a	b	a	b	b	b	-	a	b	a	b	-	b	-	b	b	b	b	-	a	a	-	b	-	a	b	b	a	a
RA10_267947_27	A10	84.537	A10	4183654	a	b	a	a	-	b	a	a	-	b	b	b	a	b	b	-	-	b	a	b	b	b	-	a	b	a	b	a	b	b	-	b	b	b	-	a	a	-	b	b	a	b	b	a	-
RA10_rdm_264726_15	A10	84.887	A10	379737	a	b	a	a	a	b	a	a	-	b	b	b	a	b	b	a	a	b	a	b	b	-	-	a	b	a	b	-	-	b	-	b	b	b	-	a	a	a	b	b	a	b	b	a	-
RA10_181780_11	A10	84.924	A10	4616461	a	b	a	a	a	b	a	a	-	b	b	b	a	b	b	a	a	b	a	b	b	b	-	a	b	a	b	a	b	b	-	b	-	b	-	a	a	-	b	b	a	-	b	a	a
RA10_286466_48	A10	84.931	A10	6786405	a	b	a	a	a	b	a	-	-	b	b	b	a	b	b	a	a	b	a	b	b	b	-	a	b	a	b	a	b	b	-	b	b	b	-	a	a	-	b	b	a	b	b	a	-
RA10_286599_53	A10	84.956	A10	7419574	a	b	a	a	a	b	a	a	-	b	b	b	a	b	b	a	a	b	a	b	b	b	-	a	b	a	b	a	b	b	-	b	b	b	-	a	a	-	b	b	a	b	-	a	-
RA10_201451_79	A10	84.973	A10	7682789	a	b	a	a	a	b	a	a	-	b	b	b	a	b	b	a	a	b	a	b	b	b	-	a	b	a	b	a	b	b	-	b	b	b	-	a	a	-	b	b	a	b	b	a	-
RA10_262983_66	A10	85.015	A10	3443896	a	b	a	a	a	b	a	a	-	b	b	b	a	b	b	a	a	b	-	b	b	b	-	a	b	a	b	a	b	b	-	b	b	b	-	-	-	-	b	b	a	b	b	a	a
RA10_91495_63	A10	85.052	A10	7552795	a	b	a	a	a	b	a	a	-	b	b	b	a	b	b	a	a	b	a	b	b	b	-	a	b	a	b	a	b	b	-	b	b	b	-	a	a	-	b	b	a	b	b	a	-
RA10_280034_77	A10	85.098	A10	4183836	a	b	a	a	a	b	-	a	-	b	b	b	a	b	b	a	a	b	a	b	b	b	-	a	b	a	b	a	b	b	-	b	b	b	-	a	a	-	b	b	a	b	b	a	-
RA10_rdm_275352_66	A10	85.105	A10	412376	a	b	a	a	a	b	a	a	-	b	b	-	-	b	b	a	a	b	a	b	b	b	-	a	b	a	b	a	b	b	-	b	b	b	-	a	a	a	b	b	a	b	b	a	-
RA10_286653_34	A10	85.105	A10	4239033	a	b	a	a	a	b	a	a	-	b	b	b	a	b	b	a	a	b	a	b	b	b	-	-	b	a	b	a	b	b	-	b	b	b	-	a	a	-	b	b	a	b	b	a	-
RA10_201075_59	A10	85.163	A10	7750515	a	b	a	-	a	b	a	a	-	b	b	b	a	b	b	a	a	b	a	b	b	b	-	-	b	a	b	a	b	b	-	b	b	b	-	a	a	-	b	b	a	b	b	a	-
RA10_275862_20	A10	85.167	A10	7452336	a	b	a	a	a	b	a	a	-	b	b	-	a	b	b	a	a	b	a	b	b	b	-	a	b	a	b	a	b	b	-	b	b	b	-	a	a	-	b	b	a	b	b	a	-
RA10_284334_24	A10	85.174	A10	7767596	a	b	a	a	a	b	a	a	-	b	b	b	a	b	b	a	a	b	a	b	b	b	-	a	b	a	b	a	b	b	-	b	b	b	-	a	a	-	b	b	a	b	b	a	b
RA10_187823_24	A10	85.188	A10	4587080	a	b	a	a	a	b	a	a	-	b	b	b	a	b	b	a	a	b	a	b	b	b	-	a	b	a	b	a	b	b	-	b	b	b	-	a	a	a	b	b	a	b	b	a	-
RA10_rdm_286627_50	A10	85.189	A10	1276603	a	b	-	a	a	b	a	a	-	b	b	b	a	b	b	a	a	b	a	b	-	b	-	a	b	a	b	a	b	b	-	-	b	b	-	-	a	-	b	b	a	b	b	a	-
RA10_159473_46	A10	85.197	A10	7437773	a	b	a	a	a	b	a	a	-	b	b	-	a	b	b	a	a	b	a	b	b	b	-	a	b	a	b	a	b	-	-	b	b	b	-	a	a	-	b	b	a	b	-	a	-
RA10_rdm_174998_52	A10	85.221	A10	1309343	a	b	a	a	a	b	a	a	-	b	b	b	a	b	b	a	a	b	a	b	b	b	-	a	b	a	-	a	b	b	-	b	b	b	-	a	a	-	b	b	a	-	-	a	-
RA10_201137_53	A10	85.224	A10	7655695	a	b	a	a	a	b	a	a	-	b	b	b	a	b	b	a	a	b	a	b	b	b	-	a	b	a	b	a	b	b	b	b	b	b	-	a	-	-	b	b	a	b	b	a	-
RA10_177421_11	A10	85.241	A10	7461002	a	b	a	a	-	-	a	a	-	b	b	b	a	b	b	a	-	-	a	b	b	b	-	a	b	-	b	a	b	b	-	b	b	b	-	a	a	-	b	b	a	b	b	a	b
RA10_rdm_183184_26	A10	85.252	A10	1200730	a	b	a	a	a	b	a	a	-	b	b	b	a	b	b	a	a	b	a	b	b	-	-	-	b	a	b	a	-	b	-	b	b	b	-	a	a	-	b	b	-	b	b	a	-
RA10_182167_48	A10	85.276	A10	4185359	a	b	a	a	a	b	a	a	-	b	b	b	a	b	b	a	a	b	a	b	b	b	-	a	b	-	b	a	b	b	-	-	b	b	-	a	a	-	b	b	a	-	b	a	-
RA10_264483_35	A10	85.301	A10	7694039	a	b	a	a	a	b	a	a	-	b	b	b	a	b	b	a	a	b	a	b	b	b	-	a	b	a	b	a	b	b	-	b	b	b	-	a	-	b	b	b	a	b	b	a	-
RA10_286587_20	A10	85.305	A10	4499980	a	b	a	a	a	b	a	a	-	b	b	b	a	b	b	a	a	b	a	b	b	b	-	a	b	a	b	a	b	b	-	b	b	b	-	a	a	-	-	b	a	b	b	a	-
RA10_189133_36	A10	85.317	A10	7621848	a	b	a	a	a	b	a	a	-	b	b	b	a	b	b	a	a	b	a	b	b	b	-	-	b	a	b	a	b	b	-	b	b	b	-	a	a	-	b	b	a	b	b	a	-
RA10_rdm_286414_73	A10	85.329	A10	346260	a	b	a	a	a	b	a	a	-	b	b	b	a	b	b	a	-	b	a	b	b	b	-	a	b	a	b	a	b	b	-	b	b	b	-	a	a	-	b	b	a	-	b	a	-
RA10_262887_37	A10	85.398	A10	4588050	a	b	a	-	a	b	a	a	-	b	b	b	a	b	b	a	a	b	a	b	b	b	-	a	b	a	-	a	-	b	b	b	b	b	-	a	a	-	b	b	a	b	b	a	-
RA10_264097_45	A10	85.411	A10	3479786	a	b	a	a	a	b	a	a	-	b	b	b	a	b	b	a	a	b	a	b	-	b	-	-	b	a	b	a	b	b	-	-	b	b	-	a	a	-	b	b	a	b	b	a	b
RA10_268272_54	A10	85.761	A10	3111491	a	b	a	a	a	b	a	-	-	b	b	b	a	b	b	a	a	b	a	b	b	b	-	-	b	a	b	a	b	b	-	b	b	b	-	a	a	-	b	b	a	b	-	a	-
RA10_173228_18	A10	85.833	A10	3112960	a	b	a	a	a	b	a	a	-	b	b	b	a	b	b	a	a	-	a	b	b	b	b	a	b	a	b	a	-	b	-	b	b	b	-	a	a	b	b	b	a	b	b	a	-
RA10_189385_72	A10	85.863	A10	4234181	a	b	a	a	a	-	a	a	-	b	b	b	a	b	b	a	a	b	a	b	b	-	-	a	b	a	b	a	b	b	-	b	b	b	-	-	a	-	b	b	a	b	b	a	-
RA10_rdm_286696_77	A10	85.969	A10	1095074	a	b	a	a	a	b	a	a	-	b	b	b	a	b	b	a	a	b	a	b	b	b	-	a	b	a	b	a	b	b	-	b	b	b	-	-	a	-	b	b	-	b	b	a	-
RA10_rdm_201846_55	A10	85.974	A10	439564	a	b	a	a	-	b	a	a	-	b	b	b	a	b	b	a	a	b	a	b	b	b	-	a	b	a	b	a	b	b	-	b	b	b	-	a	a	-	b	b	a	b	-	a	-
RA10_201749_46	A10	86.012	A10	3082747	a	b	a	a	a	b	a	a	-	b	b	b	a	b	b	a	a	b	a	b	b	-	-	a	b	a	b	a	b	b	-	b	b	b	-	a	-	-	b	b	a	b	b	a	-
RAnn_rdm_262828_70	A10	86.016	Ann	30807070	a	b	a	a	a	b	a	a	-	b	b	b	a	b	b	a	a	b	a	b	b	b	b	a	-	a	b	a	b	b	-	b	b	b	-	a	a	-	b	b	a	b	b	a	-
RA10_201668_23	A10	86.248	A10	3161454	a	b	a	a	a	b	a	a	-	b	-	b	a	b	b	a	a	b	a	b	b	b	-	a	b	a	b	a	b	b	b	b	b	b	-	a	a	-	b	b	a	b	b	a	-
Un_179398_33	A10	86.427	Unknown	-	a	b	a	a	a	b	a	a	-	b	a	b	a	-	b	a	a	b	a	b	b	b	-	a	b	a	b	a	b	b	-	b	b	b	-	-	a	a	b	b	a	b	b	a	-
RA10_175633_21	A10	86.597	A10	3112976	a	b	a	a	a	b	a	a	-	b	b	b	a	b	b	-	a	b	a	b	b	-	a	a	b	a	b	a	b	b	-	b	b	b	-	a	a	b	b	b	a	b	b	a	-
RAnn_rdm_201728_44	A10	86.729	Ann	40914593	a	b	a	a	a	-	-	a	-	b	-	b	a	b	b	-	a	b	a	b	b	b	-	a	b	a	b	a	b	b	-	b	b	-	-	a	a	-	b	b	a	b	b	a	-
Un_286572_17	A10	86.808	Unknown	-	a	b	a	a	a	b	a	a	-	b	a	b	a	b	b	a	a	b	a	b	b	b	-	a	b	a	-	a	b	b	-	b	b	b	-	a	a	-	b	b	a	b	b	a	-
RA10_181661_68	A10	86.875	A10	2865793	a	b	a	a	a	b	a	a	-	b	a	b	a	b	b	a	a	b	-	b	b	b	-	a	b	a	b	a	-	b	-	b	b	b	-	a	a	-	b	b	a	b	b	a	-
RA06_134770_6	A10	86.902	A06	13067391	a	b	a	a	a	b	a	a	-	b	a	b	a	b	b	a	a	b	a	b	b	b	-	a	b	a	b	a	b	b	-	b	b	b	-	a	a	-	b	b	a	b	b	a	-
RA10_rdm_201943_12	A10	86.912	A10	992947	a	b	a	a	a	-	a	a	-	b	a	b	a	b	b	a	a	b	a	b	b	b	-	a	b	a	b	a	b	b	-	b	-	b	-	a	a	-	b	b	a	b	b	a	-
RA10_279828_38	A10	90.99	A10	2416425	a	b	a	a	a	b	b	a	-	b	a	b	a	b	b	b	a	b	a	b	b	b	-	a	b	a	b	a	b	b	-	b	-	b	-	a	a	-	b	b	a	b	b	a	-
RA10_rdm_201106_33	A10	91.018	A10	260765	a	b	a	a	a	b	b	a	-	b	a	b	a	b	b	b	a	b	a	b	b	b	-	a	b	a	b	a	b	b	a	b	-	b	-	a	a	-	b	b	a	b	b	a	-
RA10_184418_6	A10	92.461	A10	2248972	a	b	a	a	a	b	b	a	-	b	a	b	a	b	b	b	a	-	a	b	b	b	-	a	-	a	b	a	b	b	-	-	-	-	-	a	a	-	b	b	a	b	b	a	-
RA07_286659_19	A10	92.47	A07	1858466	a	b	a	a	a	b	b	-	-	b	a	b	a	-	b	b	a	b	a	b	b	b	-	-	b	a	b	a	b	b	-	b	-	b	-	a	a	-	b	b	a	b	-	a	-
RA10_176667_57	A10	93.612	A10	2124690	a	b	a	a	a	b	b	a	-	b	a	b	a	b	b	b	a	b	a	b	b	-	-	a	b	a	b	a	b	b	-	b	-	b	-	-	a	a	b	b	a	b	b	a	-
RA10_201502_20	A10	94.032	A10	2161365	a	b	a	a	a	-	b	a	-	b	a	b	a	b	b	b	a	b	a	b	b	b	-	a	b	a	b	a	b	b	-	b	-	b	-	a	a	-	b	b	a	b	b	a	-
RA10_276594_74	A10	94.553	A10	1833760	a	b	a	a	a	b	b	a	-	b	-	b	a	b	b	b	a	b	a	b	b	b	-	a	b	a	b	a	b	b	-	b	-	b	-	a	a	-	b	b	a	b	b	a	-
RA10_286538_43	A10	94.658	A10	2040243	a	b	a	a	a	b	b	a	-	-	a	b	a	b	b	b	a	b	a	b	b	b	-	a	b	a	b	a	b	b	-	b	-	b	-	a	a	-	b	b	a	-	b	a	-
RA10_170017_35	A10	95.174	A10	1744440	a	b	a	a	a	b	b	a	-	b	a	b	a	b	b	b	a	b	a	-	b	b	b	a	b	a	b	a	-	-	-	b	-	b	-	a	a	a	b	b	a	b	-	a	-
RA10_180842_55	A10	96.085	A10	1649074	a	b	a	a	a	b	b	a	-	b	a	b	a	b	b	b	-	b	a	b	b	b	-	a	b	a	b	a	b	b	-	b	-	b	-	a	a	-	b	b	a	b	b	a	-
RA10_276459_23	A10	96.115	A10	1918147	a	b	a	a	a	b	b	a	-	b	a	b	a	b	b	b	a	b	a	b	b	b	-	a	b	a	b	a	b	b	-	b	-	b	-	a	a	a	b	b	-	b	b	a	-
RA10_182100_31	A10	96.136	A10	1648558	a	b	a	a	a	b	b	a	-	b	a	b	a	b	b	b	a	b	a	b	b	b	-	a	b	a	b	a	b	b	-	b	-	b	-	a	a	-	b	b	a	b	b	a	a
Un_201556_23	A10	97.104	Unknown	-	a	b	a	-	a	b	b	a	-	b	a	b	a	b	b	b	a	b	a	b	b	b	-	a	b	a	b	a	b	b	-	b	-	b	-	a	a	-	b	b	a	b	b	a	-
Un_167079_62	A10	97.148	Unknown	-	a	b	a	a	a	-	b	a	-	b	a	b	a	b	b	b	a	b	-	b	b	b	-	a	b	a	b	a	b	b	-	b	-	b	-	a	a	-	-	b	a	b	-	a	b
Un_201552_61	A10	97.252	Unknown	-	a	b	a	a	a	b	b	a	-	b	a	-	a	b	b	b	a	b	a	b	b	b	-	a	b	a	-	a	b	b	-	b	-	b	-	a	a	-	b	b	a	b	b	a	-
RA10_259472_54	A10	97.266	A10	1529633	a	b	a	a	a	b	b	a	a	b	a	b	a	b	b	b	-	b	a	b	b	b	b	a	b	a	b	a	b	b	-	b	-	b	-	a	a	a	b	b	a	b	b	a	b
RA10_174890_72	A10	97.32	A10	1409437	a	b	a	a	-	b	b	a	-	b	a	b	a	b	b	b	a	b	a	b	b	b	-	-	-	a	b	a	b	b	-	b	-	b	-	-	a	-	b	b	a	b	-	a	-
RA10_181009_15	A10	97.536	A10	1494580	a	b	a	a	a	b	b	a	-	b	a	b	a	b	b	b	a	b	a	b	b	b	-	-	b	a	b	a	-	b	-	b	-	b	-	a	a	b	b	b	a	b	-	a	-
RA10_177949_32	A10	97.667	A10	1494549	a	b	a	a	a	b	b	a	-	b	a	b	a	b	b	b	a	b	a	b	b	-	-	a	b	a	-	a	b	b	-	b	-	b	-	a	a	-	-	b	a	b	b	a	-
RA10_286460_47	A10	98.001	A10	1296188	a	b	a	a	a	b	b	a	-	b	a	b	a	b	b	b	a	b	a	b	b	b	-	a	b	a	b	a	b	b	-	b	-	b	-	a	a	-	b	b	a	b	-	a	-
RA10_282586_64	A10	98.061	A10	1264297	a	b	a	a	a	b	b	a	-	b	-	b	a	b	b	b	a	b	a	b	b	b	-	a	b	a	b	a	b	b	-	b	-	b	-	a	a	-	b	b	a	b	b	a	-
RA10_201428_55	A10	98.56	A10	1134288	a	b	a	a	a	b	b	a	-	b	a	b	a	b	b	b	a	b	a	-	b	b	-	a	-	a	b	a	b	b	-	b	-	b	-	a	a	-	a	b	a	b	b	a	-
RA10_286566_68	A10	101.592	A10	662390	a	b	a	a	a	b	b	a	-	b	a	b	a	b	b	b	a	b	a	b	a	b	-	a	b	a	b	a	b	b	-	b	-	b	-	a	a	-	a	b	a	b	b	a	-
RA10_175317_63	A10	101.929	A10	411923	a	b	a	a	a	b	b	a	-	b	a	b	a	b	b	-	a	b	a	-	a	a	-	a	b	a	b	a	-	b	-	b	-	b	-	-	a	-	a	b	a	b	b	a	-
RA10_178064_37	A10	102.594	A10	717430	a	b	a	a	a	b	b	a	-	b	a	b	a	b	b	b	a	b	a	-	a	b	-	-	b	a	b	a	b	b	-	b	-	b	-	a	a	-	a	b	-	b	b	a	-
RA10_201058_7	A10	103.648	A10	48708	a	b	a	a	a	b	b	a	-	b	a	b	a	b	b	b	a	b	a	b	a	a	-	a	b	a	b	a	b	b	-	b	-	b	-	a	a	-	a	b	a	b	b	a	-
B7-274602_23	B1	0	B07	21831249	a	b	b	b	a	b	a	b	b	b	b	a	b	a	b	a	a	b	a	a	b	a	b	a	-	b	b	a	a	b	b	a	b	b	b	a	a	a	a	a	b	a	a	b	a
B7-149066_75	B1	0.13	B07	21988226	a	b	b	b	a	b	a	b	b	b	b	a	b	-	b	a	a	b	a	a	b	a	b	a	b	b	b	a	a	b	b	a	b	b	b	-	a	a	a	a	b	-	a	b	a
B7-276435_79	B1	1.231	B07	21824744	a	b	b	b	a	b	a	b	b	b	b	a	b	-	b	a	a	b	-	a	b	a	b	a	b	b	b	a	a	-	b	a	b	b	b	a	a	a	a	a	b	a	a	b	a
B7-279879_61	B1	1.3	B07	21737533	a	b	-	b	a	b	a	b	b	b	b	a	b	a	b	a	a	b	a	a	b	a	b	a	b	b	b	a	a	b	b	a	b	b	b	a	a	a	a	a	b	a	a	b	a
B7-186437_47	B1	1.389	B07	21925792	a	b	b	b	a	b	a	b	b	b	b	a	b	a	b	a	a	b	-	a	b	a	b	a	b	b	b	a	a	b	b	a	b	b	b	a	a	a	a	a	b	a	a	b	a
B7-256519_44	B1	1.733	B07	21958079	a	b	b	b	a	-	a	b	b	b	b	a	-	a	b	a	a	b	a	a	b	-	b	a	b	b	b	a	-	b	b	a	b	b	b	a	-	a	a	a	b	a	a	b	-
B7-173684_36	B1	2.076	B07	21357695	a	b	b	b	a	b	-	b	b	b	b	a	-	a	b	a	a	b	-	a	b	a	b	a	b	b	b	a	a	b	-	-	b	b	b	a	b	a	a	a	b	a	a	-	a
B7-274897_44	B1	2.076	B07	21365772	a	b	b	b	a	b	a	b	-	b	b	a	b	a	b	a	a	b	a	a	b	a	b	a	b	b	b	a	a	b	b	a	b	b	b	-	b	a	a	a	b	a	a	b	a
B7-259174_12	B1	3.734	B07	21360551	a	b	b	b	a	b	a	b	b	b	b	a	b	a	b	a	a	b	a	a	b	a	b	a	b	b	b	a	a	b	b	a	b	b	b	a	b	a	a	a	b	a	a	b	-
B7-270717_42	B1	5.426	B07	21248474	a	b	b	b	a	b	a	b	b	b	b	a	b	a	b	-	a	b	a	a	b	a	b	a	b	b	b	a	a	b	b	a	b	b	b	a	b	a	a	b	b	a	a	b	a
B7-273238_9	B1	7.062	B07	22026563	a	b	b	b	a	b	a	b	b	b	b	a	b	a	b	a	a	b	a	a	b	-	b	a	b	b	b	a	a	b	b	a	b	b	b	a	a	a	a	a	b	a	a	b	a
B7-164089_67	B1	9.533	B07	22204596	a	b	b	b	a	b	a	b	b	b	b	a	b	-	b	a	a	b	a	a	b	a	b	a	b	b	b	a	a	b	b	a	b	b	b	-	a	-	a	a	b	a	a	b	a
B7-196052_45	B1	9.863	B07	22208640	a	b	b	b	a	b	a	b	b	b	b	a	b	a	b	-	a	b	a	a	b	a	-	a	b	-	b	a	a	b	b	a	b	b	b	a	a	a	a	a	b	a	a	b	a
B7-264125_24	B1	10.31	B07	22209445	a	b	b	b	a	b	a	b	b	b	b	a	b	a	b	a	a	b	a	a	b	a	-	a	b	b	b	a	a	b	b	a	b	b	b	a	a	a	a	a	-	a	a	b	a
B2-189514_33	B1	11.146	B02	5374453	a	b	b	b	a	b	a	b	b	b	b	-	b	a	b	a	a	b	a	a	b	a	b	a	b	b	b	a	a	b	b	a	b	b	b	a	a	a	a	a	b	-	a	b	a
B2-268820_53	B1	11.146	B02	5377405	a	b	b	b	a	-	a	b	b	b	b	a	b	a	b	a	a	b	a	a	b	a	b	a	b	b	b	a	a	b	-	a	-	b	b	a	a	a	a	a	b	a	a	b	a
B2-175403_8	B1	11.836	B02	5279139	a	b	b	b	a	b	a	b	b	b	b	a	b	a	b	a	a	b	a	a	a	a	-	a	b	b	b	a	a	b	b	a	b	b	b	a	a	a	a	a	b	a	a	-	a
B2-269211_40	B1	11.836	B02	5281340	a	b	b	b	a	b	a	b	b	b	b	a	b	a	-	a	a	-	a	a	a	a	b	a	b	b	b	a	a	b	b	a	b	b	b	a	a	a	a	a	b	a	a	b	a
B2-268111_81	B1	12.18	B02	5228116	a	b	b	b	a	b	a	b	b	b	b	a	b	a	b	a	a	-	a	a	a	a	-	a	b	b	b	a	a	b	b	a	b	b	b	a	a	a	a	a	b	a	a	b	a
B2-182745_42	B1	12.876	B02	5178763	a	b	b	b	a	b	a	b	b	b	b	a	b	a	b	a	a	b	a	a	a	a	b	a	b	b	b	a	a	b	-	a	b	b	b	a	a	a	a	a	b	a	a	b	a
B2-148047_15	B1	15.39	B02	4893956	a	b	b	b	a	b	a	-	b	b	b	a	b	a	b	a	a	b	a	a	a	-	b	a	b	-	b	a	-	-	b	a	b	b	b	a	a	a	a	a	b	-	a	b	a
B2-180232_25	B1	16.716	B02	4916031	a	b	b	b	a	b	a	b	b	b	b	a	b	a	b	a	a	b	a	a	a	a	-	a	b	b	b	a	a	-	b	a	b	b	b	a	-	a	a	a	b	a	a	b	a
B2-183814_82	B1	16.716	B02	5096293	a	b	b	b	-	b	a	b	b	b	b	a	b	a	b	a	a	b	a	a	a	a	b	a	-	b	b	a	a	b	b	a	b	b	b	a	a	a	a	a	b	a	a	b	a
B2-200626_35	B1	16.716	B02	5005112	a	b	b	b	a	b	a	b	b	b	b	-	b	a	b	a	a	b	a	a	a	a	b	a	b	b	b	a	a	b	b	a	b	b	b	a	a	a	a	a	-	a	a	b	a
B2-246621_56	B1	16.716	B02	4893559	a	b	b	b	a	b	a	b	b	b	b	a	b	a	b	-	a	b	a	a	a	a	b	a	b	b	b	a	a	-	-	a	b	b	b	a	a	a	a	-	b	a	-	b	a
B2-272944_8	B1	16.716	B02	5091299	a	b	b	b	a	b	a	-	b	b	b	a	b	a	b	a	a	b	a	a	a	a	b	a	b	b	b	a	a	b	b	a	b	b	b	a	a	a	a	a	b	a	a	b	a
B2-275976_59	B1	16.716	B02	5032038	a	b	b	b	a	b	a	b	b	b	b	a	b	a	b	a	a	b	a	a	a	a	b	a	b	b	b	a	a	b	b	a	b	b	b	a	a	a	a	a	b	a	a	b	a
B2-276279_76	B1	16.716	B02	4893365	a	b	b	b	a	b	a	b	b	b	b	a	b	a	b	a	a	b	a	a	a	a	-	a	-	b	b	a	a	b	b	a	b	b	b	a	a	a	a	a	b	a	a	b	-
B2-282520_7	B1	19.194	B02	4790066	a	b	b	b	-	b	a	b	-	b	b	a	b	a	b	a	a	b	a	a	a	a	b	a	b	b	b	a	a	b	b	a	b	b	b	a	a	a	a	a	b	-	a	b	a
B2-252889_23	B1	23.274	B02	6124115	a	b	b	b	a	b	a	b	b	b	b	-	b	a	b	a	a	b	a	a	a	a	b	a	b	b	b	a	-	-	b	a	b	b	b	a	a	a	-	a	a	a	a	b	a
B2-172489_6	B1	24.347	B02	6387581	a	b	-	b	a	b	a	b	-	b	b	a	b	a	b	a	a	b	a	a	a	a	b	a	b	b	b	a	a	b	b	a	b	b	b	a	a	a	a	a	a	a	-	b	a
B2-272834_63	B1	25.127	B02	6315932	a	b	b	b	a	b	a	b	b	b	b	a	b	a	b	-	a	b	a	a	a	-	b	a	b	b	b	a	a	b	b	a	b	b	b	a	a	a	a	a	a	a	a	b	a
B2-168836_27	B1	26.608	B02	6358195	a	b	b	b	a	b	a	b	b	b	b	a	b	a	b	-	a	b	a	a	a	a	b	-	b	b	b	a	a	b	-	a	b	b	b	a	a	a	a	a	a	a	a	b	a
B2-195892_32	B1	26.608	B02	4564173	a	b	b	b	a	b	a	b	b	b	b	a	-	a	b	a	a	b	a	a	a	a	b	a	b	b	-	a	a	b	-	a	b	b	b	a	a	a	a	a	a	a	a	b	a
B2-274581_65	B1	26.608	B02	4547668	a	b	b	b	a	b	a	b	b	b	b	a	b	a	b	a	a	b	a	a	a	a	b	a	b	b	b	a	a	b	b	a	b	b	b	a	a	a	a	a	a	a	a	b	a
B2-171220_52	B1	26.965	B02	6397231	a	b	b	b	a	b	a	b	b	b	b	a	b	a	-	a	a	b	a	a	a	a	b	a	b	b	b	a	-	b	b	a	b	b	b	a	a	a	-	-	a	a	a	b	a
B2-176344_14	B1	27.295	B02	6194983	a	b	b	b	a	b	a	b	b	b	b	a	b	a	b	a	a	b	a	-	a	a	b	a	-	b	b	a	a	b	b	-	b	b	b	a	a	a	a	a	a	a	a	b	-
B2-257793_44	B1	27.625	B02	6082633	a	b	b	b	a	b	a	b	b	b	b	a	b	a	b	-	a	b	a	a	a	a	b	a	b	b	b	a	a	b	b	a	b	b	b	a	a	a	a	a	a	a	a	b	a
B2-166676_47	B1	27.982	B02	6082634	a	b	b	b	-	-	a	b	b	b	b	a	b	a	b	-	a	b	a	a	a	a	b	a	b	b	-	a	-	b	b	a	-	-	b	a	a	a	a	-	a	-	a	b	a
B2-193703_9	B1	27.982	B02	6084600	a	b	b	b	a	b	a	b	b	b	b	a	b	a	b	a	a	b	a	a	a	a	b	a	b	b	b	a	a	b	b	a	b	b	b	a	a	a	a	a	a	a	a	b	a
Un-279972_23	B1	29.852	Unknown	-	a	b	b	b	a	b	a	b	b	b	b	a	b	a	b	a	a	b	a	a	a	-	b	a	b	b	b	-	a	b	b	a	b	b	b	a	a	a	a	a	a	a	a	b	a
Un-247080_25	B1	30.758	Unknown	-	a	b	b	b	-	-	a	b	b	b	b	a	b	a	b	a	a	-	a	a	a	a	b	a	b	-	b	a	a	b	b	a	b	b	b	a	a	a	a	a	a	a	a	b	a
Un-273988_63	B1	32.628	Unknown	-	a	b	b	b	a	b	a	b	b	b	b	a	b	a	b	a	a	b	a	a	a	a	b	a	b	b	b	a	a	b	b	a	b	b	b	a	a	a	a	a	a	a	a	b	a
B2-147945_54	B1	33.547	B02	5757962	a	b	b	-	a	b	a	b	a	b	b	a	b	a	b	a	-	b	a	a	a	a	b	a	b	b	b	a	-	b	b	a	b	b	b	-	a	a	a	a	a	a	a	b	a
Un-191741_21	B1	33.547	Unknown	-	a	b	b	b	a	b	a	b	a	b	b	-	b	a	b	a	a	b	a	a	a	a	b	a	b	b	b	a	a	b	b	a	b	b	b	a	a	a	a	a	a	a	a	b	a
B2-261390_19	B1	35.361	B02	5696775	a	b	b	b	a	b	a	b	a	b	b	a	b	-	b	a	a	b	a	a	a	a	b	a	b	b	b	a	-	b	b	a	b	b	b	-	a	a	a	-	a	-	a	b	a
Un-289984_42	B1	37.238	Unknown	-	a	b	b	b	a	b	a	b	a	b	b	a	b	a	b	a	a	b	a	a	a	a	b	a	b	b	b	a	a	b	b	a	b	b	b	a	a	a	a	a	a	a	a	b	a
B2-193459_29	B1	39.875	B02	3776052	a	b	b	b	a	b	a	b	a	b	b	a	b	a	b	a	a	b	a	a	a	a	b	b	b	b	b	a	a	b	b	a	b	b	b	a	a	a	a	a	a	a	a	b	a
B2-276500_58	B1	39.875	B02	3794064	a	b	b	b	a	b	a	b	a	b	b	a	b	a	b	a	a	b	a	a	a	a	b	b	b	b	b	a	a	b	b	a	b	b	b	a	a	a	a	a	a	a	a	b	a
B2-260262_69	B1	42.736	B02	3757333	a	b	b	b	a	b	a	b	a	b	b	a	b	a	b	a	-	b	a	a	a	a	b	b	a	b	b	a	a	b	b	a	b	b	b	a	a	a	a	a	a	a	a	b	a
B2-164681_22	B1	44.083	B02	3678742	a	b	b	b	a	b	a	b	a	b	b	a	b	a	b	a	-	b	a	a	a	a	b	b	a	b	b	a	a	b	b	a	b	b	b	a	a	a	-	a	a	a	a	b	a
B2-164957_69	B1	46.181	B02	3122343	a	b	b	b	-	b	a	b	a	b	b	a	b	-	b	a	a	b	a	a	-	a	b	-	a	b	b	a	-	b	b	a	b	-	b	-	a	a	a	a	a	a	a	b	a
B2-187032_81	B1	46.181	B02	3504411	a	b	b	b	a	b	a	b	a	b	b	a	b	a	b	a	a	b	a	a	a	a	b	b	a	b	b	a	a	b	b	a	b	b	b	a	a	a	a	a	a	a	a	b	a
B2-271328_61	B1	46.181	B02	3498505	a	b	b	b	-	b	a	b	a	b	b	a	b	a	b	a	a	b	a	a	a	a	b	b	a	b	b	a	a	b	-	a	b	b	b	a	a	a	a	a	a	a	a	b	a
B4-261801_19	B1	46.525	B04	21318179	a	b	b	b	a	b	a	b	a	b	b	a	b	a	b	a	a	b	a	a	a	a	b	b	a	b	b	-	a	b	b	a	b	b	b	a	a	a	a	a	a	a	a	b	a
B2-260456_59	B1	46.868	B02	2882938	a	b	b	-	-	b	a	b	a	b	b	a	b	-	b	a	-	b	a	a	a	a	b	b	a	b	b	a	-	b	b	a	b	b	b	a	a	a	-	a	a	a	a	b	-
B2-264214_65	B1	46.868	B02	2747827	a	b	b	b	a	b	a	b	a	b	b	a	b	a	b	-	a	b	a	a	a	a	b	b	a	b	b	a	a	b	b	a	b	b	b	a	a	a	-	a	a	a	-	b	a
B2-273756_29	B1	46.868	B02	2793106	a	b	b	b	a	b	-	b	a	b	b	a	b	a	b	a	a	b	a	a	a	a	b	-	a	b	b	a	a	b	b	a	b	b	b	a	a	a	a	a	a	a	a	b	a
Un-179218_30	B1	51.554	Unknown	-	a	b	b	b	a	b	a	b	-	b	b	a	a	a	b	a	a	b	a	a	a	a	b	b	a	b	b	a	a	b	-	a	b	b	a	a	a	a	a	a	a	a	a	b	a
Un-174775_30	B1	53.867	Unknown	-	a	b	b	b	a	b	a	b	a	b	b	a	-	a	b	a	a	b	b	a	a	a	b	-	a	b	b	a	a	b	b	a	b	b	a	a	a	a	a	a	a	a	-	b	-
Un-162388_37	B1	54.598	Unknown	-	a	b	b	b	a	b	a	b	a	b	b	a	a	a	b	a	a	b	b	a	a	a	b	b	a	b	b	a	a	b	b	a	b	b	a	a	a	-	a	a	a	a	a	b	a
Un-164990_64	B1	55.378	Unknown	-	a	b	b	b	a	b	a	b	a	b	b	-	a	a	b	a	a	-	b	a	a	a	b	b	a	b	b	a	a	-	b	a	b	b	a	a	a	a	a	a	a	-	a	b	a
Un-269889_80	B1	55.378	Unknown	-	a	b	b	b	a	b	a	b	a	b	b	a	a	a	b	a	a	b	b	a	a	a	b	b	a	b	b	-	a	b	b	a	b	b	a	a	-	-	a	-	a	a	a	b	-
Un-196283_45	B1	56.172	Unknown	-	a	b	b	b	a	b	a	b	a	b	b	a	a	a	b	a	a	b	b	a	b	a	b	b	a	b	b	a	a	b	b	a	b	b	a	a	a	a	a	a	a	a	a	b	a
Un-282347_48	B1	56.938	Unknown	-	a	b	b	b	a	a	a	b	a	b	b	a	a	a	b	a	a	b	b	a	b	a	b	b	a	b	b	a	a	b	b	a	b	b	a	a	a	a	a	a	a	a	a	b	a
Un-271537_29	B1	57.718	Unknown	-	a	b	b	b	a	a	a	b	a	b	b	a	a	a	b	a	a	b	b	a	b	a	b	b	a	b	b	a	a	b	b	b	b	b	a	a	a	a	a	a	a	a	a	b	a
Un-187221_31	B1	60.254	Unknown	-	a	b	b	b	a	a	a	b	a	b	b	-	-	a	b	a	a	b	b	a	b	a	b	b	a	b	b	a	a	b	b	b	b	a	a	a	a	a	a	a	a	-	a	b	a
Un-274479_77	B1	60.254	Unknown	-	a	b	b	b	a	a	a	b	-	b	b	a	a	a	b	a	a	b	b	a	b	a	b	b	a	b	b	a	a	b	b	b	b	a	a	a	a	a	a	a	a	a	a	b	a
Un-284075_36	B1	61.968	Unknown	-	a	b	b	b	b	a	a	b	a	b	b	a	a	a	b	-	a	b	b	a	b	a	b	b	a	b	b	a	a	b	b	b	b	a	a	a	a	a	a	a	-	-	a	b	a
Un-175095_38	B1	62.769	Unknown	-	a	b	b	b	b	a	a	b	a	b	b	a	a	-	b	a	a	b	b	a	b	a	-	b	a	a	b	a	a	b	-	b	b	a	a	-	a	a	a	a	-	a	a	b	a
Un-166235_30	B1	64.426	Unknown	-	a	b	b	b	b	a	a	b	a	b	b	-	a	a	b	a	a	b	-	a	b	a	b	b	a	a	b	a	a	-	b	b	b	a	a	a	a	a	a	a	a	a	a	b	a
Un-261089_38	B1	64.426	Unknown	-	a	b	b	b	b	a	a	b	a	b	b	a	a	a	b	a	a	b	-	a	b	a	b	b	-	a	b	a	a	b	b	b	b	a	a	-	a	a	a	a	a	a	a	b	a
Un-137792_55	B1	68.714	Unknown	-	a	b	-	b	b	a	a	b	a	b	b	a	a	a	b	a	-	b	b	a	-	-	b	-	-	a	b	a	a	b	b	b	-	-	-	a	a	a	a	-	a	-	a	b	a
Un-151864_64	B1	68.714	Unknown	-	a	b	b	b	b	a	a	b	a	b	b	a	a	a	b	a	-	b	-	a	b	b	b	b	a	a	b	a	a	-	b	b	b	a	a	-	a	a	a	a	a	a	a	b	a
Un-158243_44	B1	68.714	Unknown	-	a	b	b	b	-	a	a	b	a	b	b	a	a	a	b	-	a	b	-	a	b	-	b	b	a	a	b	a	-	b	b	-	-	a	a	a	a	a	a	-	a	a	a	b	a
Un-174248_35	B1	68.714	Unknown	-	a	b	b	b	b	a	a	b	a	b	b	a	-	a	b	-	a	b	b	a	b	b	b	b	a	a	b	a	-	-	-	b	b	a	a	-	a	a	a	a	a	-	a	b	a
Un-173681_53	B1	70.813	Unknown	-	a	b	b	b	b	a	a	b	-	b	b	a	a	a	b	a	a	b	b	a	b	b	-	b	a	a	b	a	a	b	b	b	b	-	a	a	-	a	a	a	a	a	a	b	a
Un-269530_66	B1	70.813	Unknown	-	a	b	b	b	b	-	a	b	a	b	-	a	a	a	b	a	a	b	b	a	b	b	b	b	a	a	b	a	a	b	b	b	b	a	a	-	a	a	a	a	a	a	a	b	a
Un-276298_12	B1	75.34	Unknown	-	a	b	b	b	b	a	a	b	a	b	b	a	a	a	b	a	a	b	b	a	b	b	b	b	a	a	b	a	a	-	b	b	b	a	a	a	a	a	a	a	a	a	a	a	a
Un-268461_72	B1	79.808	Unknown	-	a	b	b	b	b	a	a	b	a	b	b	a	a	a	b	a	a	a	-	a	b	b	b	b	a	a	b	a	a	b	b	b	b	a	a	a	a	a	-	a	a	a	a	a	a
B5-167864_43	B1	82.236	B05	35317339	a	b	b	b	b	a	a	b	-	b	b	a	a	a	b	a	a	a	b	a	b	b	b	b	a	-	b	a	a	b	b	b	b	-	a	a	-	a	a	-	a	a	a	a	-
B5-265118_45	B1	82.236	B05	35505632	a	b	b	b	b	a	a	b	a	b	b	a	a	a	b	a	a	a	b	a	b	b	b	-	a	a	b	a	a	b	b	b	b	a	a	a	a	-	a	a	a	a	a	a	a
Un-163876_11	B1	82.236	Unknown	-	a	b	b	b	b	a	-	b	a	b	b	a	a	a	b	a	a	a	b	a	b	b	b	b	a	a	b	a	a	b	b	b	b	a	-	a	a	a	a	-	a	a	a	a	a
Un-258690_42	B1	82.236	Unknown	-	a	b	b	b	b	a	a	b	a	b	b	a	a	a	b	a	a	a	b	a	b	b	b	b	a	a	b	a	a	b	-	b	b	a	a	a	a	a	a	a	a	a	a	a	a
Un-271647_70	B1	82.236	Unknown	-	a	b	b	b	b	a	a	-	a	b	-	-	a	a	b	a	a	a	b	a	b	b	b	b	a	a	b	a	a	b	b	b	b	a	a	a	a	a	a	a	a	a	a	a	a
Un-283778_59	B1	82.236	Unknown	-	a	b	b	b	b	a	a	b	a	b	b	a	a	a	b	a	a	a	b	a	b	b	b	b	a	-	b	a	a	-	b	b	b	a	a	a	a	a	a	a	a	-	a	a	a
B6-182125_39	B1	86.726	B06	21802814	a	b	b	b	b	a	a	b	a	b	b	a	a	a	b	a	a	a	b	b	b	b	b	b	a	a	b	a	b	b	b	b	-	a	a	a	a	a	b	a	a	a	b	a	a
Un-180863_78	B1	89.377	Unknown	-	a	b	b	b	b	-	a	b	a	b	b	a	a	a	b	-	a	a	b	b	b	b	b	b	a	a	b	a	b	a	b	b	b	a	a	a	a	a	b	a	a	a	b	a	a
Un-186875_78	B1	89.377	Unknown	-	a	b	b	b	b	a	a	b	a	b	b	a	a	a	b	a	a	a	b	b	b	b	b	b	a	a	b	a	b	a	b	-	b	a	a	a	a	a	b	a	a	a	b	a	a
Un-195956_73	B1	95.243	Unknown	-	a	b	b	b	b	a	b	b	a	b	b	-	a	a	b	a	a	a	b	b	b	b	b	b	a	a	a	a	b	a	b	b	b	a	a	a	a	a	b	a	a	a	b	a	a
Un-171317_36	B1	97.113	Unknown	-	a	b	b	b	b	a	b	b	a	b	b	-	a	a	b	a	a	a	b	b	b	-	b	-	a	a	a	a	b	a	b	b	-	a	a	a	a	a	b	a	a	a	b	a	a
Un-179268_13	B1	97.726	Unknown	-	a	b	b	b	b	a	b	b	a	b	b	b	a	a	b	a	a	a	b	b	b	b	-	b	a	-	a	a	b	a	b	b	b	a	a	a	a	a	b	a	a	a	b	a	a
Un-158123_42	B1	98.097	Unknown	-	a	b	b	b	b	a	b	b	-	b	b	b	-	a	b	-	-	a	b	b	b	b	b	b	a	-	a	a	-	a	b	b	b	a	a	a	a	a	b	a	a	-	b	a	-
B5-157486_36	B1	100.089	B05	8723950	a	b	b	b	b	a	-	b	a	b	b	-	-	a	b	a	a	a	b	b	b	b	b	b	a	a	a	a	b	a	b	b	b	a	a	a	a	a	b	a	a	a	b	a	a
Un-175499_76	B1	100.089	Unknown	-	a	b	b	b	b	a	b	-	a	b	b	b	a	a	b	a	a	a	-	b	b	b	b	b	a	a	a	a	b	a	-	b	b	a	a	a	a	a	b	a	a	a	b	a	a
B1-273498_37	B1	101.478	B01	17747722	a	b	b	b	b	a	b	b	a	b	b	-	a	a	b	a	a	a	b	b	b	b	b	b	a	a	a	a	b	a	b	b	b	a	a	a	a	a	b	a	a	a	b	a	a
Un-185518_57	B1	101.478	Unknown	-	a	b	b	b	b	a	b	-	a	b	b	b	a	a	b	a	a	a	b	b	-	b	b	b	a	a	a	a	b	a	b	b	b	a	a	-	a	a	b	a	a	a	b	a	a
B8-280851_20	B1	103.447	B08	14889532	a	b	b	b	b	a	b	b	a	b	b	-	a	a	b	a	a	a	b	b	b	b	b	b	a	a	a	a	b	a	b	b	b	a	a	a	a	a	b	a	a	a	b	a	a
B8-265881_34	B1	103.964	B08	14891494	a	b	b	b	b	a	b	-	a	b	b	b	a	a	b	a	a	a	b	b	b	b	b	b	a	a	a	a	b	a	b	b	b	a	a	a	a	a	b	a	a	a	b	-	a
B6-167463_38	B1	104.273	B06	11024086	a	b	b	b	b	a	b	b	a	b	b	b	a	a	b	a	a	a	b	b	b	b	b	b	a	a	a	a	b	a	b	b	b	a	a	a	a	-	b	a	a	a	b	a	-
Un-278303_73	B1	104.273	Unknown	-	a	b	b	b	b	a	b	-	a	b	b	b	a	a	b	a	a	a	b	b	b	b	-	b	a	a	a	a	b	a	b	b	b	a	a	a	a	a	b	a	a	a	b	a	a
B8-284488_21	B1	107.091	B08	15035354	a	b	b	b	b	a	b	b	a	b	b	-	a	a	b	a	a	a	b	b	b	b	b	b	a	a	a	a	b	a	b	b	b	a	a	a	a	a	b	a	-	a	b	a	a
Un-190404_60	B1	107.091	Unknown	-	a	b	b	b	b	a	b	b	a	b	b	b	a	a	b	a	a	a	b	b	b	b	b	b	a	a	a	a	b	a	b	b	b	a	a	a	a	a	b	a	a	a	b	a	a
B8-196679_43	B1	108.136	B08	15117559	a	b	b	b	b	a	b	b	a	b	b	b	a	a	b	a	a	a	b	b	b	b	b	b	a	a	a	a	b	a	b	b	b	a	a	-	a	a	b	a	a	b	b	a	a
B5-186469_28	B1	115.099	B05	16030502	a	b	b	b	b	a	b	b	a	a	b	-	-	a	b	a	a	a	b	b	b	b	b	b	a	a	a	a	b	a	b	b	b	a	a	b	a	-	b	a	a	b	b	-	b
Un-161774_22	B1	115.099	Unknown	-	a	b	b	b	b	a	b	b	a	a	b	b	a	a	b	a	a	a	b	b	b	b	-	b	a	a	a	a	-	-	b	b	b	a	a	b	a	b	b	a	a	b	b	a	b
Un-198231_10	B1	115.099	Unknown	-	a	b	b	b	b	a	b	b	a	a	b	b	a	a	b	a	a	a	b	b	b	b	b	b	a	a	a	a	b	a	b	b	b	a	a	b	a	b	b	a	a	b	b	-	b
B3-172270_31	B1	115.422	B03	10208924	a	b	b	b	b	a	b	b	a	a	b	b	a	a	b	a	a	-	b	b	b	b	b	b	a	-	a	a	b	a	-	b	b	-	a	b	a	b	b	a	a	b	b	a	b
B7-170124_8	B1	115.786	B07	25691416	a	b	b	b	b	a	b	b	a	a	b	b	a	a	b	a	a	a	b	b	b	b	b	b	a	a	a	a	b	a	b	b	b	a	a	b	-	b	b	a	a	b	b	a	b
B8-198465_7	B1	115.786	B08	11225694	a	b	b	b	b	a	b	b	a	a	b	b	a	a	b	a	a	a	b	b	b	b	b	b	a	a	a	a	-	a	b	b	b	a	a	b	a	b	b	a	a	b	b	a	b
Un-266711_21	B1	115.786	Unknown	-	a	b	b	b	b	a	b	b	a	a	b	b	a	a	b	a	-	a	b	b	b	b	b	b	-	a	a	a	b	-	b	b	b	a	a	b	a	b	b	a	-	b	b	a	b
B8-117576_22	B1	116.006	B08	15376756	a	b	b	b	b	a	b	b	a	a	b	b	a	a	b	a	a	a	b	b	b	b	b	b	a	a	a	a	b	a	b	-	b	a	-	b	a	b	b	a	a	b	b	a	b
Un-196405_77	B1	116.177	Unknown	-	a	b	b	b	b	a	b	b	a	a	b	b	a	a	b	a	a	a	b	b	b	b	b	b	a	a	a	-	b	a	b	b	b	a	a	b	a	b	b	a	a	b	b	a	b
B8-167902_65	B1	116.473	B08	15347516	a	b	b	b	b	a	b	b	a	a	b	b	a	a	b	a	a	a	b	-	b	b	b	-	a	a	a	-	b	-	-	b	b	a	a	b	a	b	b	-	a	b	b	a	b
Un-271466_64	B1	116.473	Unknown	-	a	b	b	b	b	a	b	b	a	a	b	b	a	a	b	a	a	a	b	b	b	b	b	b	a	a	a	a	b	a	b	b	b	a	a	b	a	b	b	a	a	b	b	a	b
B6-177553_32	B1	116.617	B06	6669355	a	b	b	b	b	a	b	b	a	a	b	b	a	a	b	a	a	a	b	b	b	b	b	b	a	-	a	a	b	a	b	b	b	a	a	b	a	b	b	a	a	-	b	a	b
B8-233277_63	B1	116.788	B08	2203701	a	b	b	b	b	a	b	b	a	a	b	-	a	a	-	a	a	a	b	b	b	b	b	b	a	a	a	a	b	a	b	b	b	a	a	b	a	-	b	a	a	b	b	a	b
Un-183334_11	B1	117.008	Unknown	-	a	b	b	b	b	a	b	b	a	a	b	b	a	a	b	a	a	a	b	b	b	b	b	b	a	a	a	a	b	a	b	b	b	a	a	b	a	b	b	a	a	b	b	a	b
Un-164536_28	B1	117.159	Unknown	-	a	b	b	-	b	a	b	b	a	a	b	-	a	-	b	a	a	-	b	b	b	b	b	b	a	a	a	a	b	-	b	b	-	a	a	b	a	b	b	a	a	-	b	a	b
Un-176563_24	B1	117.159	Unknown	-	a	b	b	b	b	a	b	b	a	a	b	b	a	a	b	-	a	a	b	-	b	b	b	b	a	-	a	a	b	a	b	b	b	a	a	b	a	b	b	a	a	b	b	a	b
B1-92745_75	B1	117.378	B01	23025371	a	b	b	-	b	a	b	b	a	a	b	b	-	a	b	a	a	a	b	b	b	b	b	b	a	a	a	a	b	a	b	b	b	a	a	b	a	b	b	a	a	b	b	a	b
Un-260641_33	B1	117.846	Unknown	-	a	b	b	b	b	a	b	b	a	a	b	b	a	a	b	a	a	a	b	b	b	b	b	b	a	a	a	a	b	a	b	b	b	a	a	-	a	-	b	a	a	-	b	a	b
Un-262198_46	B1	117.867	Unknown	-	a	b	b	b	b	a	b	b	a	a	b	b	a	a	b	a	a	a	b	b	b	b	b	-	a	a	-	a	b	a	-	b	-	a	a	b	a	b	b	a	a	b	b	a	b
Un-168513_66	B1	118.71	Unknown	-	a	b	b	b	b	a	b	b	a	a	b	b	-	a	b	a	-	a	b	b	b	b	b	b	a	a	a	a	b	a	b	b	b	a	a	b	a	b	b	a	a	b	b	a	b
Un-166128_29	B1	119.143	Unknown	-	a	b	b	-	b	a	b	b	a	a	b	b	a	a	b	a	-	-	b	b	b	b	b	b	a	a	a	-	b	-	b	b	b	a	a	b	a	-	b	a	a	b	b	a	b
B8-62582_36	B1	119.287	B08	13008689	a	b	b	-	b	a	b	b	a	a	b	b	a	a	b	a	a	a	b	b	b	b	b	b	-	a	a	a	b	-	b	b	b	a	a	-	a	b	b	a	a	-	-	a	b
B1-157830_13	B1	122.308	B01	6010009	a	b	b	b	b	a	b	b	a	a	b	b	a	a	b	a	a	a	b	b	b	b	b	b	a	a	a	a	b	a	b	b	b	a	a	b	a	b	-	a	a	b	b	a	b
Un-267185_40	B1	123.311	Unknown	-	a	b	b	b	b	-	b	b	a	b	b	b	a	a	b	a	-	a	b	b	b	b	b	b	a	a	a	a	b	a	b	b	b	-	a	b	a	b	b	-	a	b	b	a	b
B8-259345_6	B1	124.869	B08	12726161	a	b	b	b	b	a	b	b	a	a	b	b	a	-	b	a	a	a	b	b	b	b	-	b	a	a	a	a	b	a	b	-	b	a	a	b	a	b	b	-	a	b	b	a	b
Un-192180_13	B1	124.869	Unknown	-	a	b	b	b	b	a	b	b	a	a	b	b	a	a	b	a	a	a	b	b	b	b	b	b	a	a	a	a	b	a	b	b	b	a	a	b	a	b	b	a	a	b	b	a	b
Un-195369_23	B1	124.869	Unknown	-	a	b	b	b	b	a	b	b	a	a	b	b	a	a	b	a	a	a	b	b	b	b	b	b	a	a	a	a	b	a	b	b	b	a	a	b	a	b	b	a	a	b	b	a	b
Un-260991_41	B1	124.869	Unknown	-	a	b	b	b	b	a	b	-	a	a	b	b	a	a	b	a	a	a	b	b	b	b	b	b	a	a	a	a	b	a	b	b	-	a	a	b	a	b	b	a	a	b	b	-	b
B1-257416_67	B1	125.247	B01	22146671	a	b	b	b	b	a	b	b	a	a	b	b	a	a	b	-	-	a	b	b	b	b	b	b	a	a	-	a	b	a	b	b	b	a	a	-	a	b	-	a	a	b	-	a	b
B8-164550_8	B1	125.557	B08	12634016	a	b	-	-	b	a	b	-	a	a	b	b	a	a	b	a	a	a	-	b	-	b	b	b	a	a	a	a	b	a	b	b	b	a	a	b	a	b	b	a	a	b	b	a	b
B8-189889_18	B1	125.914	B08	12516271	a	b	b	b	b	a	b	b	a	a	b	b	a	a	b	a	a	a	b	b	b	b	b	b	a	a	a	a	b	a	b	b	b	a	a	b	a	b	b	a	a	b	b	a	b
B8-167151_18	B1	126.244	B08	12634138	a	b	b	b	b	-	b	b	a	a	b	b	a	a	b	a	-	a	b	b	b	b	-	b	a	-	a	a	b	a	b	b	b	a	a	b	a	b	b	a	a	b	b	a	b
B8-183811_82	B1	126.244	B08	12633930	a	b	b	b	b	a	b	b	a	a	b	b	a	a	-	a	a	a	b	b	b	b	b	b	a	a	a	a	b	-	b	b	b	a	a	b	a	b	b	a	a	b	b	a	b
B7-143281_74	B1	128.643	B07	18196364	a	b	b	-	b	a	b	b	a	a	b	b	a	a	b	a	a	a	b	b	b	b	b	b	a	a	a	a	b	a	b	a	b	a	a	b	a	b	b	a	a	b	b	a	b
Un-187238_52	B1	129.021	Unknown	-	a	b	b	b	b	a	-	b	a	a	b	b	a	a	b	a	a	a	b	b	b	b	b	b	a	a	a	a	b	a	b	a	b	a	a	b	a	b	b	a	a	b	b	a	b
[truncated: 5,953 more rows]
[truncated: 103 more columns]

## Sheet: Table S3
Table S3. Epistatic QTL pairs identified among 6 phenotypic traits including seed number, seed yield, pod length, plant height, 1000-seed weight and pollen viability ICIM-ADD method of QTL IciMapping 4.1 in a double haploid population derived from a hexaploid Brassica hybrid H16-1.
Pair	Phenotypic traits	Category		Chr1	Pos1（cM）	Flanking number 1	Chr2	Pos2(cM)	Flanking number 2	LOD	PVE(%)	Add1	Add2	AddbyAdd
SN1	Seed number	Intra	S	A1	45	RAnn_rdm_277762_75 and RA04_272945_81	A1	65	RA04_272945_81 and RAnn_rdm_276581_59	11.0873	5.156	15.4868	-29.8116	-39.1122
SN2	Seed number	Intra	S	A3	55	RA03_258248_8 and RA03_266530_57	A3	60	RA03_261685_25 and RA03_rdm_268817_38	6.2069	1.756	38.2208	-37.4209	-38.0061
SN3	Seed number	Intra	S	A4	45	RA04_286332_50 and RA04_185964_30	A4	50	Un_276094_75 and RA04_285177_19	6.7531	3.0889	-41.5559	44.7244	-40.5064
SN4	Seed number	Intra	S	B1	290	Un-201090_9 and Un-169359_48	B1	295	Un-258900_77 and RB02-264590_49	6.2216	1.812	-54.3327	54.222	-54.3399
SN5	Seed number	Intra	S	B2	255	RB02-270249_22 and RB02-170000_53	B2	260	RB02-195421_27 and RB02-269855_27	5.4015	1.8369	57.0049	-55.0303	-52.6395
SN6	Seed number	Intra	S	B6	140	RB06-274053_64 and RB06-265170_32	B6	150	RB06-264967_36 and RB06-169401_20	11.5466	3.8195	-27.5259	24.8439	-83.8668
SN7	Seed number	Intra	S	B7	180	RB07-167341_8 and RB07-173779_51	B7	185	RB07-286164_23 and RB07-179165_7	7.0944	1.8278	-55.6519	53.9773	-53.6617
SN8	Seed number	Intra	S	C1	205	RC01_173540_51 and RC01_277674_43	C1	220	RC01_286088_65 and RC01_278768_7	13.7958	4.7993	22.7761	-24.2454	-61.95
SN9	Seed number	Intra	S	C2	125	RC02_271206_43 and RC02_rdm_260952_77	C2	130	RC02_183703_42 and RC02_183798_29	6.74	2.1123	-45.5796	41.7952	-65.2491
SN10	Seed number	Intra	S	C3	160	RCnn_rdm_65612_66 and RC03_287286_33	C3	180	RC03_287108_68 and RC03_201851_82	6.9806	1.9335	51.3666	-50.9345	-58.2989
SN11	Seed number	Intra	S	C7	355	RC07_rdm_160427_63 and RC07_191662_23	C7	360	RC07_191662_23 and RC07_189924_23	11.1685	3.0518	9.961	-9.4673	-99.4827
SY1	Seed yield	Intra	S	A1	50	RAnn_rdm_277762_75 and RA04_272945_81	A1	65	RA04_272945_81 and RAnn_rdm_276581_59	24.0046	4.4062	-0.0383	0.0197	-0.3657
SY2	Seed yield	Intra	S	A3	55	RA03_258248_8 and RA03_266530_57	A3	60	RA03_261685_25 and RA03_rdm_268817_38	6.2069	1.452	0.1274	-0.1248	-0.128
SY3	Seed yield	Intra	S	A4	45	RA04_286332_50 and RA04_185964_30	A4	50	Un_276094_75 and RA04_285177_19	15.912	3.4291	-0.1891	0.1956	-0.1975
SY4	Seed yield	Intra	S	A6	115	RA06_174406_13 and RA06_272854_29	A6	120	RA06_269816_50 and RA06_150049_46	6.8264	2.235	0.1391	-0.1315	-0.1209
SY5	Seed yield	Intra	S	A8	55	RA08_176872_12 and RA08_186824_54	A8	60	RA08_263957_64 and RA08_rdm_161067_49	7.9774	1.7341	-0.1938	0.1997	-0.1931
SY6	Seed yield	Intra	S	B1	290	Un-201090_9 and Un-169359_48	B1	295	Un-258900_77 and RB02-264590_49	7.0674	1.8104	-0.2091	0.191	-0.1834
SY7	Seed yield	Intra	S	B2	255	RB02-270249_22 and RB02-170000_53	B2	260	RB02-195421_27 and RB02-269855_27	6.6036	1.7699	0.1848	-0.2007	-0.1904
SY8	Seed yield	Intra	S	B4	130	Un-278355_40 and Un-276076_39	B4	140	Un-178587_59 and Un-273699_43	6.2395	1.6771	0.1874	-0.1921	-0.1941
SY9	Seed yield	Intra	S	B7	180	RB07-167341_8 and RB07-173779_51	B7	185	RB07-286164_23 and RB07-179165_7	8.1584	1.675	-0.1959	0.1915	-0.1899
SY10	Seed yield	Intra	S	B8	180	Un-271257_54 and Un-266246_45	B8	195	Un-272941_26 and RB07-174996_70	6.3607	1.7439	0.2048	-0.2092	-0.1823
SY11	Seed yield	Intra	S	C1	205	RC01_173540_51 and RC01_277674_43	C1	210	RC01_286088_65 and RC01_278768_7	29.7179	4.4724	0.1141	-0.1181	-0.2776
SY12	Seed yield	Intra	S	C2	125	RC02_271206_43 and RC02_rdm_260952_77	C2	130	RC02_183703_42 and RC02_183798_29	9.5556	2.3152	-0.1122	0.1063	-0.2767
SY13	Seed yield	Intra	S	C7	355	RC07_rdm_160427_63 and RC07_191662_23	C7	360	RC07_191662_23 and RC07_189924_23	19.4883	3.41	-0.0033	0.0027	-0.3896
TSW1	1000-seed weight	Intra	S	A1	160	RA01_282784_18 and RA03_285533_18	A1	170	RA03_285533_18 and RA01_178277_10	13.9996	2.348	-0.3393	0.3644	-0.3587
TSW2	1000-seed weight	Intra	S	A3	25	Un_181617_69 and RA03_190756_56	A3	30	RA03_168467_22 and RA03_187922_36	14.2966	3.7278	-0.0489	0.0436	-0.4368
TSW3	1000-seed weight	Intra	S	A4	50	Un_276094_75 and RA04_285177_19	A4	55	RA04_285177_19 and RA04_201328_39	25.9109	3.6797	0.2583	-0.2688	-0.2634
TSW4	1000-seed weight	Intra	S	A8	10	RAnn_rdm_171241_52 and RA08_167945_78	A8	15	RA08_rdm_282410_10 and RA08_175297_20	12.4548	2.2812	0.3655	-0.3743	-0.3393
TSW5	1000-seed weight	Intra	S	A10	70	RA10_261892_8 and RA10_286801_46	A10	75	RA10_201087_61 and RA10_274471_34	14.9119	2.2664	-0.3609	0.3669	-0.3451
TSW6	1000-seed weight	Intra	S	B5	275	RB05-166020_20 and RB05-278708_73	B5	285	RB05-280593_31 and Un-176885_81	12.9573	2.2745	0.3725	-0.3646	-0.3412
TSW7	1000-seed weight	Intra	S	B7	85	Un-171787_9 and RB07-199973_9	B7	110	RB07-269029_7 and RB07-267431_79	19.2166	3.6736	-0.2702	0.2721	-0.2552
TSW8	1000-seed weight	Intra	S	B8	15	RB07-278707_13 and RB07-169773_16	B8	25	RB07-192040_27 and Un-267259_35	11.0242	2.2522	-0.3494	0.3467	-0.3627
TSW9	1000-seed weight	Intra	S	C7	340	RC07_261221_76 and RC07_278642_47	C7	350	RC07_271899_30 and RC07_289975_54	18.5077	2.4006	-0.3308	0.3231	-0.388
SN13	Seed number	Intra	D	B1	20	RB02-282520_7 and RB02-252889_23	B2	10	Un-194996_8 and RB02-180190_77	9.141	3.2393	40.0463	-41.0231	-32.579
SN15	Seed number	Intra	D	B4	135	Un-178587_59 and Un-273699_43	B7	185	RB07-286164_23 and RB07-179165_7	6.4669	1.8297	-53.4031	52.0608	-55.926
SN16	Seed number	Intra	D	B6	150	RB06-264967_36 and RB06-169401_20	B8	150	Un-259002_60 and Un-179282_38	10.9883	4.1524	26.3977	-28.5444	-82.9568
SY15	Seed yield	Intra	D	B1	0	RB07-274602_23 and RB07-149066_75	B2	5	Un-194996_8 and RB02-180190_77	15.2236	3.4563	0.2063	-0.2121	-0.1797
SY17	Seed yield	Intra	D	B3	85	Un-168835_26 and RB06-166308_61	B5	190	RB05-173565_12 and RB05-274285_54	5.7928	1.7408	0.176	-0.1892	-0.2006
SY18	Seed yield	Intra	D	B4	0	Un-169027_23 and RB06-290142_46	B7	340	RB07-264192_81 and RB07-178585_27	7.0132	1.7444	-0.1937	0.2014	-0.1923
SY19	Seed yield	Intra	D	B6	165	RB06-264967_36 and RB06-169401_20	B8	220	Un-178280_27 and RB02-266309_70	27.7211	4.3004	0.1677	-0.168	-0.1899
TSW11	1000-seed weight	Intra	D	B1	50	RB02-273756_29 and Un-179218_30	B2	30	Un-194996_8 and RB02-180190_77	23.0024	3.1201	-0.2976	0.2961	-0.297
TSW12	1000-seed weight	Intra	D	B4	205	Un-182806_10 and RB04-265657_24	B7	90	Un-171787_9 and RB07-199973_9	19.0182	3.6728	0.2735	-0.2703	-0.2546
TSW13	1000-seed weight	Intra	D	B6	25	RB06-181357_39 and RB06-189939_15	B8	30	Un-182868_22 and Un-176765_15	14.4853	2.2503	-0.3554	0.3528	-0.3565
PV2	Pollen viability	Intra	D	C1	135	RC02_184957_10 and RC02_286029_64	C8	330	RC08_268871_8 and RC08_200411_26	5.2983	10.2338	-5.07	-1.198	10.3613
SY22	Seed yield	Inter	A-C	A1	155	RA01_282784_18 and RA03_285533_18	C1	225	RC01_286088_65 and RC01_278768_7	25.1423	4.2915	0.1674	-0.1705	-0.1886
TSW16	1000-seed weight	Inter	A-C	A1	170	RA03_285533_18 and RA01_178277_10	C1	215	RC01_286088_65 and RC01_278768_7	25.2026	3.702	0.2617	-0.2493	-0.2732
SN19	Seed number	Inter	A-C	A1	150	RA01_280930_63 and RA01_282784_18	C1	210	RC01_286088_65 and RC01_278768_7	12.9622	4.3796	21.9018	-24.338	-52.957
SN12	Seed number	Inter	A-B	A1	95	RA06_145389_35 and RA02_286429_67	B1	310	RB02-194925_65 and RB02-282415_31	7.2186	2.1159	-33.8862	34.7853	-74.5887
SN14	Seed number	Inter	A-B	A1	70	RAnn_rdm_276581_59 and RAnn_rdm_264669_58	B2	245	RB02-193265_9 and RB02-154968_15	7.2774	3.2364	-59.0119	44.8636	-64.5179
SY14	Seed yield	Inter	A-B	A1	55	RAnn_rdm_277762_75 and RA04_272945_81	B1	265	Un-260483_10 and RB01-284725_21	10.9201	2.6702	-0.1181	0.1082	-0.2801
SY16	Seed yield	Inter	A-B	A1	55	RAnn_rdm_277762_75 and RA04_272945_81	B2	235	RB02-262497_71 and RB02-176352_16	10.3844	2.671	-0.1181	0.108	-0.2802
TSW10	1000-seed weight	Inter	A-B	A1	120	RA01_172684_64 and RA01_282413_32	B1	335	RB02-81333_62 and RB02-173257_6	6.0664	1.7975	0.1884	-0.1925	-0.1791
SY20	Seed yield	Inter	B-C	B2	30	Un-194996_8 and RB02-180190_77	C1	5	RCnn_rdm_276217_70 and RCnn_rdm_253358_53	8.1155	2.5514	0.1681	-0.166	-0.1697
SY21	Seed yield	Inter	B-C	B1	240	Un-201020_49 and Un-176155_27	C1	85	RC09_rdm_169472_13 and RC01_188167_26	8.4321	1.7489	0.1791	-0.1832	-0.2091
SY23	Seed yield	Inter	B-C	B5	285	RB05-280593_31 and Un-176885_81	C5	25	RC08_274182_39 and RC05_283643_27	6.9377	1.7408	0.2004	-0.1933	-0.1929
TSW14	1000-seed weight	Inter	B-C	B2	25	Un-194996_8 and RB02-180190_77	C1	0	RC02_197838_37 and RCnn_rdm_276217_70	6.6236	3.1432	0.3128	-0.3148	-0.2791
TSW15	1000-seed weight	Inter	B-C	B1	350	RB02-135244_59 and RB02-286077_33	C1	170	RC08_121769_49 and RC01_264866_82	7.9062	1.6252	-0.2058	0.2057	-0.2225
SN17	Seed number	Inter	B-C	B2	25	Un-194996_8 and RB02-180190_77	C1	0	RC02_197838_37 and RCnn_rdm_276217_70	7.5666	3.0734	-43.3979	42.0205	-38.5153
SN18	Seed number	Inter	B-C	B1	295	Un-258900_77 and RB02-264590_49	C1	130	RC02_269186_56 and RC02_184957_10	7.024	2.0206	47.0901	-46.26	-62.5419
SN20	Seed number	Inter	B-C	B1	145	Un-165475_61 and Un-244708_48	C9	75	RC09_178458_18 and RC09_181516_30	5.1435	1.4846	7.8599	-7.4403	-14.7651
TSW17	1000-seed weight	Inter	B-C	B5	295	RB05-280593_31 and Un-176885_81	C5	0	Un_283115_52 and Un_268473_79	15.5575	2.3345	-0.3189	0.3188	-0.3934
PV1	Pollen viability	Inter	B-C	B1	290	Un-201090_9 and Un-169359_48	C8	330	RC08_268871_8 and RC08_200411_26	5.1861	10.2567	-5.3212	-1.3181	10.2812

## Sheet: Table S4
Table S4. Summary of possible loss of chromosome(s) or chromosome segment(s) of 146 DH hexaploid Brassica plants. If more than 80% of SNPs are missing on a particular chromosome, this is shown as "loss of chromosome". If more than 20% but less than 80% of SNPs are missing as a contiguous segment on a chromosome, this is shown as "loss of chromosome segment".
#	DH plants	Loss of chromosome	Loss of chromosome segment		Seed Yield (g)	100 Seed Weight (g)	Seed Number	Pollen Viability (%)	Plant Height (cm)	Pod Length (mm)
I. 51 DH plants highly likely with loss of at least one chromosome
1	SY181	A1, B1, B2, C1	N		0.253	0.164	154.268	92.5	69	31
2	SY063	A10	C9		0.134	0.372222	36	28.8333	96	31
3	SY053	A10	N		NF	NF	NF	33.2121	70	NA
4	SY083	A10	N		0.073	0.280769	26	25	80	29
5	SY169	A10	N		NF	NF	NF	75.5	73	25
6	SY146	A2, C2	N		0.36	0.242	148.76	87.1667	81	34
7	SY164	A2, C2	N		0.005	0.25	2	64.1667	51	19
8	SY179	A2, C2	N		NF	NF	NF	33.1984	56.5	NA
9	SY085	A2, C3	C2		NF	NF	NF	NA	30	NA
10	SY101	A3	A7		NF	NF	NF	46.0417	83	NA
11	SY020	A3	C3		0.089	1.78	5	NA	NA	37
12	SY112	A3	N		NF	NF	NF	19.8333	70	NA
13	SY015	A3, A10	C3		0.026	1.3	2	41.1667	NA	NA
14	SY012	A3, C2, C3	N		0.675	0.447	151.007	NA	NA	31
15	SY077	A4, A4, C3, C4	N		0.057	0.2375	24	60	95	30
16	SY099	A4, B3, B5, C3, C4, C5	N		NF	NF	NF	78.5985	66.5	18
17	SY166	A4, C4	A5, C2		NF	NF	NF	6.66667	108	19
18	SY021	A5	C3		NF	NF	NF	57.1284	NA	NA
19	SY081	A5	N		0.054	0.36	15	13.9378	72.5	31
20	SY086	A5, A10, C2	A2		NF	NF	NF	NA	NA	NA
21	SY088	A5, A10, C2	A2		NF	NF	NF	75	NA	NA
22	SY040	A5, A10, C2	N		NF	NF	NF	49.1667	NA	NA
23	SY072	A6	A2, C2		NF	NF	NF	75.5	NA	NA
24	SY049	A9	N		0.165	0.270492	61	73.3795	66	33
25	SY104	A9, C8	N		0.081	0.26129	31	36.1759	114	34
26	SY171	A9, C9	N		NF	NF	NF	32.8576	NA	NA
27	SY144	B3, B5, C5	A9, C3		0.286	0.304255	94	58.4246	79	33
28	SY022	B6, B8	N		NF	NF	NF	0	67	32
29	SY045	B6, B8	N		0.031	0.155	20	66	79	22
30	SY189	B6, B8	N		0.013	0.13	10	2	72	28
31	SY131	B6, B8, C7	N		NF	NF	NF	85.7143	45	NA
32	SY014	C2	A2, C2		NF	NF	NF	24.5	NA	NA
33	SY052	C3	N		NF	NF	NF	16.5	NA	NA
34	SY079	C2	N		NF	NF	NF	45.1667	75.5	NA
35	SY130	C2	N		0.037	0.284615	13	91	65	24
36	SY124	C3	A5		NF	NF	NF	18.3333	72	14
37	SY108	C3	B1, B2		NF	NF	NF	1	91	14
38	SY060	C3	C2		NF	NF	NF	NA	NA	NA
39	SY065	C3	N		0.059	0.295	20	49	76	27
40	SY097	C3	N		NF	NF	NF	33.3333	66	NA
41	SY098	C3	N		NF	NF	NF	NA	66	NA
42	SY118	C3	N		NF	NF	NF	32.5	63	NA
43	SY132	C3	N		NF	NF	NF	54.3333	76	16
44	SY190	C3	N		0.062	0.688889	9	0.166667	87	30
45	SY191	C4	A4		0.036	0.163636	22	59.5578	83	35
46	SY018	C7	A3, C9		NF	NF	NF	46.1667	74	NA
47	SY141	C7	N		NF	NF	NF	65.5	53	21
48	SY075	C8	A2, C2, C6		NF	NF	NF	NA	13	NA
49	SY033	C8	N		NF	NF	NF	NA	38	NA
50	SY129	C8, C9	A9		0.01	0.25	4	80	93	23
51	SY136	C9	N		0.008	0.266667	3	47.5	80	27
II. 27 DH plants highly likely with loss of at least one chromosome segment
1	SY048	N	A10, C9		NF	NF	NF	6	NA	NA
2	SY056	N	A5, A6, A10, C2, C9		NF	NF	NF	18.1667	87	18
3	SY074	N	A10, C9		NF	NF	NF	27	38	NA
4	SY054	N	A2, A3, A5, C2		NF	NF	NF	NA	NA	NA
5	SY057	N	A2, A9, C2		0.004	0.4	1	26.1667	82.5	28
6	SY010	N	A2, B6, C2		NF	NF	NF	74.5	NA	NA
7	SY174	N	A2, B8, C2		NF	NF	NF	65	100	41
8	SY044	N	A2, C2		NF	NF	NF	43.6667	85	NA
9	SY139	N	A2, C2		NF	NF	NF	38.1313	58	19
10	SY149	N	A2, C2		NF	NF	NF	59.596	89	30
11	SY168	N	A2, C2		NF	NF	NF	NA	28.5	NA
12	SY177	N	A2, C2		NF	NF	NF	58.2305	57	15
13	SY102	N	A3, A5		0.001	0.1	1	32.1667	82	30
14	SY148	N	A6		0.005	0.25	2	84.8333	98	20
15	SY163	N	A7		NF	NF	NF	43.0149	75	17
16	SY096	N	A8		NF	NF	NF	71.6265	56.5	21
17	SY066	N	A8, A9		NF	NF	NF	NA	51	16
18	SY156	N	A9, C8		0.054	0.3375	16	1	60	37
19	SY024	N	C3		NF	NF	NF	6	51	NA
20	SY058	N	C3		NF	NF	NF	34.1086	67	24
21	SY067	N	C3		0.001	0.1	1	53.5	87.5	20
22	SY073	N	C3		0.168	0.730435	23	49.5	63	25
23	SY094	N	C3		0.135	0.173077	78	46.8333	85	26
24	SY069	N	C3, C6		0.026	0.371429	7	7.73401	68	27
25	SY095	N	C3, C6		NF	NF	NF	31.6095	58	NA
26	SY011	N	C4		0.895	0.422	212.085	NA	NA	38
27	SY176	N	C7		NF	NF	NF	85.3333	89	NA
III. 64 DH plants highly likely without loss of chromosome or chromosome segment
1	SY003	N	N		0.007	0.35	2	NA	NA	15
2	SY009	N	N		NF	NF	NF	60.6667	NA	11
3	SY016	N	N		NF	NF	NF	NA	NA	NA
4	SY017	N	N		0.045	1.125	4	48.5	77	23
5	SY019	N	N		0.087	0.414286	21	44.8449	NA	NA
6	SY025	N	N		NF	NF	NF	40.1667	NA	NA
7	SY034	N	N		NF	NF	NF	62.1667	74	16
8	SY036	N	N		0.014	0.35	4	NA	63	21
9	SY038	N	N		NF	NF	NF	16.3176	88	35
10	SY041	N	N		0.22	0.25	88	46.5	81	33
11	SY042	N	N		NF	NF	NF	28.6667	77	32
12	SY043	N	N		NF	NF	NF	50.6667	57	NA
13	SY046	N	N		NF	NF	NF	18.3333	NA	NA
14	SY047	N	N		0.189	0.402128	47	93.6667	95	29
15	SY051	N	N		NF	NF	NF	83.1667	85	NA
16	SY055	N	N		NF	NF	NF	NA	33	NA
17	SY059	N	N		NF	NF	NF	69	46	NA
18	SY061	N	N		NF	NF	NF	76.5	49	NA
19	SY062	N	N		NF	NF	NF	91.6667	90	14
20	SY064	N	N		0.027	0.3375	8	88.8333	81	27
21	SY071	N	N		0.029	0.193333	15	48.5954	80	37
22	SY076	N	N		NF	NF	NF	59.4653	49	NA
23	SY078	N	N		NF	NF	NF	NA	85	NA
24	SY080	N	N		0.223	0.474468	47	77.3333	85	22
25	SY082	N	N		NF	NF	NF	62.5697	41	NA
26	SY087	N	N		NF	NF	NF	56.4112	56	17
27	SY089	N	N		NF	NF	NF	55.7672	71	15
28	SY090	N	N		NF	NF	NF	49.8333	56	NA
29	SY092	N	N		0.016	0.4	4	87.8333	77	35
30	SY093	N	N		0.008	0.266667	3	76.4394	46	21
31	SY100	N	N		NF	NF	NF	NA	21	NA
32	SY103	N	N		0.034	0.85	4	52.5	94	20
33	SY105	N	N		0.006	0.3	2	2.16667	96	35
34	SY107	N	N		NF	NF	NF	46.6667	47	27
35	SY109	N	N		NF	NF	NF	58.5	52	NA
36	SY110	N	N		NF	NF	NF	88.7982	82	25
37	SY113	N	N		NF	NF	NF	75.3333	NA	NA
38	SY115	N	N		0.078	0.312	25	31.1016	92	19
39	SY116	N	N		0.328	0.263	124.715	77.3889	87	33
40	SY117	N	N		NF	NF	NF	38	89	20
41	SY120	N	N		NF	NF	NF	77.7073	60	21
42	SY121	N	N		NF	NF	NF	79.8333	83	15
43	SY122	N	N		0.3	0.184	163.043	79.3333	73	39
44	SY127	N	N		NF	NF	NF	25.5	42.5	NA
45	SY135	N	N		NF	NF	NF	0	95	21
46	SY138	N	N		NF	NF	NF	87.1667	55.5	23
47	SY140	N	N		NF	NF	NF	6.83333	74	NA
48	SY142	N	N		0.137	0.263462	52	NA	80	26
49	SY143	N	N		NF	NF	NF	73.2123	103.5	26
50	SY147	N	N		0.091	0.293548	31	80	64	26
51	SY154	N	N		NF	NF	NF	73.3655	63	18
52	SY155	N	N		NF	NF	NF	91	100	32
53	SY160	N	N		0.244	0.205	119.024	NA	56	47
54	SY162	N	N		0.883	0.314	281.21	70.5435	53	32
55	SY165	N	N		NF	NF	NF	2	92	NA
56	SY167	N	N		NF	NF	NF	77.6667	27	18
57	SY170	N	N		NF	NF	NF	86.5	85	29
58	SY172	N	N		NF	NF	NF	66.6667	101	22
59	SY173	N	N		0.044	0.129412	34	87.5	85	30
60	SY175	N	N		NF	NF	NF	69.1667	52	19
61	SY178	N	N		NF	NF	NF	83.6816	27	31
62	SY180	N	N		0.022	0.183333	12	NA	84	26
63	SY186	N	N		NF	NF	NF	72.6667	42	19
64	SY187	N	N		NF	NF	NF	80.8333	81	20
IV. 4 DH plants uncertain due to uncomplete data
1	SY091	x	x		NF	NF	NF	45.1667	67.5	NA
2	SY119	x	x		NF	NF	NF	27.1795	74	18
3	SY188	x	x		NF	NF	NF	NA	NA	NA
4	SY192	x	x		0.095	0.287879	33	2.33333	86.5	44
